# Supplementary material for: A Novel Transcriptome Integrated Network Approach Identifies the Key Driver lncRNA Involved in Cell Cycle With Chromium (VI)-Treated BEAS-2B Cells
Source: Front Genet. 2021 Jan 13;11:597803. doi: 10.3389/fgene.2020.597803 (PMC7838612; doi:10.3389/fgene.2020.597803)
Supplement: Supplementary file 1 [file Data_Sheet_1.zip]

Archive with 6 entries (6 files):
- Supplementary Files/Figure 1.pdf
- Supplementary Files/Figure 2.pdf
- Supplementary Files/Figure 3.pdf
- Supplementary Files/Table 1.docx
- Supplementary Files/Table 2.xlsx
- Supplementary Files/Table 3.xlsx
