# Supplementary material for: A Novel Transcriptome Integrated Network Approach Identifies the Key Driver lncRNA Involved in Cell Cycle With Chromium (VI)-Treated BEAS-2B Cells
Source: Front Genet. 2021 Jan 13;11:597803. doi: 10.3389/fgene.2020.597803 (PMC7838612; doi:10.3389/fgene.2020.597803)
Supplement: Supplementary file 1 [file Data_Sheet_1.zip › Supplementary Files/Table 2.xlsx]

## Sheet: Sheet1
Table S2: List of differentially expressed mRNA in response to Cr(VI) (FDR<0.05,|log2FC|>=1)
GeneSymbol	FDR	logFC.low	Gene_ID	Description	Type	Cr(VI) dose
POU5F2	0.0383002	1.61235	134187	"POU domain class 5, transcription factor 2"	mRNA	0.2 μmol/L
LAMA1	0.00255594	1.37122	284217	"laminin, alpha 1"	mRNA	0.2 μmol/L
FGG	0.0383002	-1.67923	2266	"fibrinogen gamma chain, transcript variant gamma-B"	mRNA	0.2 μmol/L
VLDLR	0.0327782	-1.14741	7436	"very low density lipoprotein receptor, transcript variant 1"	mRNA	0.2 μmol/L
CSF2	0.00719367	1.13245	1437	colony stimulating factor 2 (granulocyte-macrophage)	mRNA	0.2 μmol/L
DOK7	0.0166007	1.7022	285489	"docking protein 7, transcript variant 1"	mRNA	0.2 μmol/L
FAP	0.0130571	-1.8538	2191	"fibroblast activation protein, alpha, transcript variant 1"	mRNA	0.2 μmol/L
PDCL2	0.0317924	-1.24862	132954	phosducin-like 2	mRNA	0.2 μmol/L
OR5AR1	0.0327782	-1.66717	NA	"olfactory receptor, family 5, subfamily AR, member 1 (gene/pseudogene)"	mRNA	0.2 μmol/L
EGR1	0.0056832	2.87519	1958	early growth response 1	mRNA	0.2 μmol/L
EGR4	0.0383002	1.71952	1961	early growth response 4	mRNA	0.2 μmol/L
IGF1	0.00755916	-1.11555	3479	"insulin-like growth factor 1 (somatomedin C), transcript variant 1"	mRNA	0.2 μmol/L
LRRTM3	0.00255594	-1.11965	347731	"leucine rich repeat transmembrane neuronal 3, transcript variant 1"	mRNA	0.2 μmol/L
COL5A1	0.0290786	-1.17062	1289	"collagen, type V, alpha 1, transcript variant 2"	mRNA	0.2 μmol/L
CA9	0.000127633	-2.52506	768	carbonic anhydrase IX	mRNA	0.2 μmol/L
ADSSL1	0.00719367	-1.09062	122622	"adenylosuccinate synthase like 1, transcript variant 1"	mRNA	0.2 μmol/L
DEFB126	0.0317924	-1.40281	81623	"defensin, beta 126"	mRNA	0.2 μmol/L
GNAO1	0.0208068	1.53024	2775	"guanine nucleotide binding protein (G protein), alpha activating activity polypeptide O, transcript variant 2"	mRNA	0.6 μmol/L
TNNT2	0.0258954	-1.0911	7139	"troponin T type 2 (cardiac), transcript variant 7"	mRNA	0.6 μmol/L
EPS8L1	0.0381056	1.3198	54869	"EPS8-like 1, transcript variant 1"	mRNA	0.6 μmol/L
TRMT44	0.0168588	1.04582	152992	tRNA methyltransferase 44 homolog (S. cerevisiae)	mRNA	0.6 μmol/L
C4BPB	0.0258954	-2.14991	725	"complement component 4 binding protein, beta, transcript variant 1"	mRNA	0.6 μmol/L
FAM109B	0.0357299	1.96769	150368	"family with sequence similarity 109, member B"	mRNA	0.6 μmol/L
VIL1	0.0172907	2.21738	7429	villin 1	mRNA	0.6 μmol/L
MLLT3	0.041425	-1.31245	4300	"myeloid/lymphoid or mixed-lineage leukemia (trithorax homolog, Drosophila); translocated to, 3, transcript variant 1"	mRNA	0.6 μmol/L
ZNF812	0.0359368	1.11566	729648	zinc finger protein 812	mRNA	0.6 μmol/L
POU5F2	0.0107672	1.76721	134187	"POU domain class 5, transcription factor 2"	mRNA	0.6 μmol/L
BRD8	0.0213245	1.07747	10902	"bromodomain containing 8, transcript variant 2"	mRNA	0.6 μmol/L
KRAS	0.0375527	1.0808	3845	"Kirsten rat sarcoma viral oncogene homolog, transcript variant a"	mRNA	0.6 μmol/L
WFDC10B	0.0255529	-1.08005	280664	"WAP four-disulfide core domain 10B, transcript variant 1"	mRNA	0.6 μmol/L
C17orf105	0.00795932	1.73462	284067	chromosome 17 open reading frame 105	mRNA	0.6 μmol/L
LACTB	0.0211291	1.56541	114294	"lactamase, beta, transcript variant 2"	mRNA	0.6 μmol/L
KRTAP10-4	0.0422929	1.03271	NA	keratin associated protein 10-4	mRNA	0.6 μmol/L
DUSP2	0.00795932	1.75996	1844	dual specificity phosphatase 2	mRNA	0.6 μmol/L
CAMK1D	0.00468104	-1.04717	57118	"calcium/calmodulin-dependent protein kinase ID, transcript variant 2"	mRNA	0.6 μmol/L
OR6A2	0.000125957	2.14422	8590	"olfactory receptor, family 6, subfamily A, member 2"	mRNA	0.6 μmol/L
C18orf65	0.046415	2.19967	NA	chromosome 18 open reading frame 65	mRNA	0.6 μmol/L
ACTR3C	0.0067343	1.35391	653857	"ARP3 actin-related protein 3 homolog C (yeast), transcript variant 1"	mRNA	0.6 μmol/L
FGL1	0.0340178	-1.89512	2267	"fibrinogen-like 1, transcript variant 4"	mRNA	0.6 μmol/L
GNAT2	0.0345445	1.03815	NA	"guanine nucleotide binding protein (G protein), alpha transducing activity polypeptide 2"	mRNA	0.6 μmol/L
FRY	0.00606977	-1.49897	10129	furry homolog (Drosophila)	mRNA	0.6 μmol/L
COL4A4	0.00468104	-1.12201	1286	"collagen, type IV, alpha 4"	mRNA	0.6 μmol/L
OR52E8	0.0138425	2.30951	NA	"olfactory receptor, family 52, subfamily E, member 8"	mRNA	0.6 μmol/L
PRG4	0.0165008	-1.10792	10216	"proteoglycan 4, transcript variant A"	mRNA	0.6 μmol/L
CSF3R	0.0138425	-1.23795	1441	"colony stimulating factor 3 receptor (granulocyte), transcript variant 3"	mRNA	0.6 μmol/L
LAMA1	0.00261604	1.21706	284217	"laminin, alpha 1"	mRNA	0.6 μmol/L
FGG	0.019083	-1.57214	2266	"fibrinogen gamma chain, transcript variant gamma-B"	mRNA	0.6 μmol/L
HECTD2	0.0408966	-1.7729	143279	"HECT domain containing E3 ubiquitin protein ligase 2, transcript variant 3"	mRNA	0.6 μmol/L
STRA6	0.00600818	-1.26307	64220	"stimulated by retinoic acid 6, transcript variant 8"	mRNA	0.6 μmol/L
ENPP1	0.00606977	1.40777	5167	ectonucleotide pyrophosphatase/phosphodiesterase 1	mRNA	0.6 μmol/L
RFPL4AL1	0.0240232	-1.6488	NA	ret finger protein-like 4A-like 1	mRNA	0.6 μmol/L
CSF2	0.00103045	1.5225	1437	colony stimulating factor 2 (granulocyte-macrophage)	mRNA	0.6 μmol/L
DOK7	0.00600818	1.75276	285489	"docking protein 7, transcript variant 1"	mRNA	0.6 μmol/L
OLR1	0.0319387	-1.48196	4973	"oxidized low density lipoprotein (lectin-like) receptor 1, transcript variant 1"	mRNA	0.6 μmol/L
ABCA8	0.0157261	-1.53919	10351	"ATP-binding cassette, sub-family A (ABC1), member 8, transcript variant 1"	mRNA	0.6 μmol/L
CDH1	0.0315612	-1.22011	999	"cadherin 1, type 1, E-cadherin (epithelial)"	mRNA	0.6 μmol/L
CDH4	0.00103045	-1.43619	1002	"cadherin 4, type 1, R-cadherin (retinal), transcript variant 1"	mRNA	0.6 μmol/L
OR4M2	0.0371091	-1.29635	NA	"olfactory receptor, family 4, subfamily M, member 2"	mRNA	0.6 μmol/L
ABI3BP	0.014509	-1.08174	25890	"ABI family, member 3 (NESH) binding protein"	mRNA	0.6 μmol/L
OLFML2A	0.0160758	-1.0965	169611	"olfactomedin-like 2A, transcript variant 1"	mRNA	0.6 μmol/L
PDCL2	0.0138829	-1.16675	132954	phosducin-like 2	mRNA	0.6 μmol/L
AFF3	0.0295814	-1.75726	3899	"AF4/FMR2 family, member 3, transcript variant 1"	mRNA	0.6 μmol/L
ATXN3L	0.010828	3.12027	92552	ataxin 3-like	mRNA	0.6 μmol/L
VGLL3	0.0120604	-1.01017	389136	vestigial-like family member 3	mRNA	0.6 μmol/L
BMP2	0.0225	-1.17645	650	bone morphogenetic protein 2	mRNA	0.6 μmol/L
OR5AR1	0.0081206	-1.82688	NA	"olfactory receptor, family 5, subfamily AR, member 1 (gene/pseudogene)"	mRNA	0.6 μmol/L
EGR1	0.000218322	4.51964	1958	early growth response 1	mRNA	0.6 μmol/L
EGR4	0.00900166	1.91172	1961	early growth response 4	mRNA	0.6 μmol/L
THSD4	0.010828	-1.12576	79875	"thrombospondin, type I, domain containing 4, transcript variant 1"	mRNA	0.6 μmol/L
OSM	0.0379625	1.44331	5008	oncostatin M	mRNA	0.6 μmol/L
IGF1	0.00600818	-1.01474	3479	"insulin-like growth factor 1 (somatomedin C), transcript variant 1"	mRNA	0.6 μmol/L
PRPS1L1	0.0493452	1.07729	221823	phosphoribosyl pyrophosphate synthetase 1-like 1	mRNA	0.6 μmol/L
ZCCHC12	0.0229091	1.60439	170261	"zinc finger, CCHC domain containing 12"	mRNA	0.6 μmol/L
LRRTM3	0.0014106	-1.08912	347731	"leucine rich repeat transmembrane neuronal 3, transcript variant 1"	mRNA	0.6 μmol/L
ACKR1	0.0195807	-1.0902	2532	"atypical chemokine receptor 1 (Duffy blood group), transcript variant 2"	mRNA	0.6 μmol/L
COL5A1	0.00827331	-1.20319	1289	"collagen, type V, alpha 1, transcript variant 2"	mRNA	0.6 μmol/L
PRUNE2	0.00417186	-1.60094	158471	prune homolog 2 (Drosophila)	mRNA	0.6 μmol/L
LGSN	0.00996566	-1.63479	51557	"lengsin, lens protein with glutamine synthetase domain, transcript variant 1"	mRNA	0.6 μmol/L
LRRC71	0.0319387	1.43962	149499	leucine rich repeat containing 71	mRNA	0.6 μmol/L
NEDD9	0.0180171	-1.63605	4739	"neural precursor cell expressed, developmentally down-regulated 9, transcript variant 3"	mRNA	0.6 μmol/L
CCDC85A	0.037585	-1.62713	114800	coiled-coil domain containing 85A	mRNA	0.6 μmol/L
CALR3	0.0157642	1.36541	125972	calreticulin 3	mRNA	0.6 μmol/L
IGFL1	0.00928784	-1.27134	NA	IGF-like family member 1	mRNA	0.6 μmol/L
GPR179	0.00468104	2.11278	NA	G protein-coupled receptor 179	mRNA	0.6 μmol/L
FAM46C	0.0255206	1.13097	54855	"family with sequence similarity 46, member C"	mRNA	0.6 μmol/L
GDPD4	0.021017	-1.99901	220032	glycerophosphodiester phosphodiesterase domain containing 4	mRNA	0.6 μmol/L
SLC51B	0.0428636	1.27745	123264	"solute carrier family 51, beta subunit"	mRNA	0.6 μmol/L
CA9	0.00036935	-2.00767	768	carbonic anhydrase IX	mRNA	0.6 μmol/L
DCAF12L1	0.0362592	-1.03405	139170	DDB1 and CUL4 associated factor 12-like 1	mRNA	0.6 μmol/L
PRDM13	0.0309638	-1.40654	59336	PR domain containing 13	mRNA	0.6 μmol/L
NHLRC1	0.036332	2.00974	NA	NHL repeat containing E3 ubiquitin protein ligase 1	mRNA	0.6 μmol/L
TEX14	0.00799118	1.80323	56155	"testis expressed 14, transcript variant 3"	mRNA	0.6 μmol/L
SERPINA5	0.0242895	-1.14495	5104	"serpin peptidase inhibitor, clade A (alpha-1 antiproteinase, antitrypsin), member 5"	mRNA	0.6 μmol/L
TNFRSF6B	0.0316996	2.22969	8771	"tumor necrosis factor receptor superfamily, member 6b, decoy"	mRNA	0.6 μmol/L
COMMD3-BMI1	0.0451599	1.02737	NA	COMMD3-BMI1 readthrough	mRNA	0.6 μmol/L
DEFB126	0.0120604	-1.35445	81623	"defensin, beta 126"	mRNA	0.6 μmol/L
ZBTB20	0.0229643	-1.08699	26137	"zinc finger and BTB domain containing 20, transcript variant 3"	mRNA	0.6 μmol/L
ABLIM2	0.020364	-1.141	84448	"actin binding LIM protein family, member 2, transcript variant 1"	mRNA	0.6 μmol/L
PROM1	0.00600818	2.11415	8842	"prominin 1, transcript variant 2"	mRNA	0.6 μmol/L
NAB2	0.0200785	1.00423	4665	NGFI-A binding protein 2 (EGR1 binding protein 2)	mRNA	0.6 μmol/L
PARD3B	0.0360982	-1.06826	117583	"par-3 family cell polarity regulator beta, transcript variant 1"	mRNA	0.6 μmol/L
ARHGEF9	0.000113896	-1.17302	23229	"Cdc42 guanine nucleotide exchange factor (GEF) 9, transcript variant 1"	mRNA	1.8 μmol/L
ZNF223	0.00334268	1.04229	7766	zinc finger protein 223	mRNA	1.8 μmol/L
SERPINI1	1.51633e-05	1.50742	5274	"serpin peptidase inhibitor, clade I (neuroserpin), member 1, transcript variant 1"	mRNA	1.8 μmol/L
HBEGF	0.000226452	1.59744	1839	heparin-binding EGF-like growth factor	mRNA	1.8 μmol/L
TNNT2	3.82103e-05	-2.44539	7139	"troponin T type 2 (cardiac), transcript variant 7"	mRNA	1.8 μmol/L
SLIT1	0.000538633	-1.23513	6585	slit homolog 1 (Drosophila)	mRNA	1.8 μmol/L
LEPROT	2.39084e-05	-1.05928	54741	"leptin receptor overlapping transcript, transcript variant 1"	mRNA	1.8 μmol/L
EPS8L1	0.0288434	1.02514	54869	"EPS8-like 1, transcript variant 1"	mRNA	1.8 μmol/L
EPHB6	0.00689784	-1.02134	2051	"EPH receptor B6, transcript variant 2"	mRNA	1.8 μmol/L
C3	6.67111e-05	-1.37429	718	complement component 3	mRNA	1.8 μmol/L
FERMT3	0.0044924	1.09046	83706	"fermitin family member 3, transcript variant URP2LF"	mRNA	1.8 μmol/L
DTNB	9.4475e-06	-1.34197	1838	"dystrobrevin, beta, transcript variant 1"	mRNA	1.8 μmol/L
PLD1	0.0164299	-1.12111	5337	"phospholipase D1, phosphatidylcholine-specific, transcript variant 1"	mRNA	1.8 μmol/L
TRMT44	0.000392347	1.36159	152992	tRNA methyltransferase 44 homolog (S. cerevisiae)	mRNA	1.8 μmol/L
PDZD2	0.000281049	-1.45947	23037	PDZ domain containing 2	mRNA	1.8 μmol/L
GALNT10	9.9861e-06	-1.01629	55568	polypeptide N-acetylgalactosaminyltransferase 10	mRNA	1.8 μmol/L
STX8	0.000990276	-1.24647	9482	"syntaxin 8, transcript variant 1"	mRNA	1.8 μmol/L
NME7	1.18373e-05	-1.02329	29922	"NME/NM23 family member 7, transcript variant 1"	mRNA	1.8 μmol/L
GRIA4	0.0196865	-1.12053	2893	"glutamate receptor, ionotropic, AMPA 4, transcript variant 2"	mRNA	1.8 μmol/L
KITLG	0.00123202	-1.05504	4254	"KIT ligand, transcript variant b"	mRNA	1.8 μmol/L
CYP1A1	2.11284e-05	1.95153	1543	"cytochrome P450, family 1, subfamily A, polypeptide 1"	mRNA	1.8 μmol/L
SCN5A	0.0128099	-1.35091	6331	"sodium channel, voltage gated, type V alpha subunit, transcript variant 1"	mRNA	1.8 μmol/L
SAMD5	0.00594351	-1.70218	389432	sterile alpha motif domain containing 5	mRNA	1.8 μmol/L
ITGB8	5.62475e-05	-1.20863	3696	"integrin, beta 8"	mRNA	1.8 μmol/L
USP9Y	0.000179237	-1.13708	8287	"ubiquitin specific peptidase 9, Y-linked"	mRNA	1.8 μmol/L
GCNT1	2.55803e-05	-1.18772	2650	"glucosaminyl (N-acetyl) transferase 1, core 2, transcript variant 1"	mRNA	1.8 μmol/L
LRRD1	0.0110148	1.16582	NA	leucine-rich repeats and death domain containing 1	mRNA	1.8 μmol/L
SNTB1	8.43015e-05	-1.42887	6641	"syntrophin, beta 1 (dystrophin-associated protein A1, 59kDa, basic component 1)"	mRNA	1.8 μmol/L
CCDC80	7.72344e-05	-1.6372	151887	"coiled-coil domain containing 80, transcript variant 1"	mRNA	1.8 μmol/L
MPND	0.000101939	-1.01522	84954	"MPN domain containing, transcript variant 3"	mRNA	1.8 μmol/L
IL17RE	0.00382153	1.40687	132014	"interleukin 17 receptor E, transcript variant 6"	mRNA	1.8 μmol/L
ARIH2OS	0.000186568	1.39	646450	ariadne homolog 2 opposite strand	mRNA	1.8 μmol/L
ANGPT1	1.23374e-05	-3.09512	284	"angiopoietin 1, transcript variant 1"	mRNA	1.8 μmol/L
TIGD4	0.0297502	1.14526	201798	tigger transposable element derived 4	mRNA	1.8 μmol/L
ABCD2	1.2603e-05	-1.53623	225	"ATP-binding cassette, sub-family D (ALD), member 2"	mRNA	1.8 μmol/L
TIMP4	4.3111e-05	-1.13989	7079	TIMP metallopeptidase inhibitor 4	mRNA	1.8 μmol/L
EPHX2	0.0140024	-1.04638	2053	"epoxide hydrolase 2, cytoplasmic, transcript variant 1"	mRNA	1.8 μmol/L
EPHX3	0.000186159	1.63111	79852	"epoxide hydrolase 3, transcript variant 1"	mRNA	1.8 μmol/L
CBS	0.000725659	-1.06048	875	"cystathionine-beta-synthase, transcript variant 1"	mRNA	1.8 μmol/L
TSNARE1	7.25069e-05	-1.22697	203062	"t-SNARE domain containing 1, transcript variant 2"	mRNA	1.8 μmol/L
C4BPB	0.0249267	-1.50227	725	"complement component 4 binding protein, beta, transcript variant 1"	mRNA	1.8 μmol/L
UPK1A	0.00121877	1.07895	11045	"uroplakin 1A, transcript variant 2"	mRNA	1.8 μmol/L
MCTP1	0.000452444	-1.07592	79772	"multiple C2 domains, transmembrane 1, transcript variant L"	mRNA	1.8 μmol/L
VPS13D	1.2603e-05	-1.52482	55187	"vacuolar protein sorting 13 homolog D (S. cerevisiae), transcript variant 1"	mRNA	1.8 μmol/L
DMBT1	0.00121877	1.24567	1755	"deleted in malignant brain tumors 1, transcript variant 2"	mRNA	1.8 μmol/L
FAM109B	0.000951096	2.8646	150368	"family with sequence similarity 109, member B"	mRNA	1.8 μmol/L
MAP1B	0.00147889	-1.0623	4131	microtubule-associated protein 1B	mRNA	1.8 μmol/L
SLC29A2	9.13393e-05	-1.01369	3177	"solute carrier family 29 (equilibrative nucleoside transporter), member 2, transcript variant 1"	mRNA	1.8 μmol/L
C17orf64	0.00829089	2.5308	124773	chromosome 17 open reading frame 64	mRNA	1.8 μmol/L
CCDC62	0.00134543	1.17577	84660	"coiled-coil domain containing 62, transcript variant 2"	mRNA	1.8 μmol/L
GALNT18	0.00012931	-1.65064	374378	polypeptide N-acetylgalactosaminyltransferase 18	mRNA	1.8 μmol/L
RPS6KA2	2.60294e-06	-1.77997	6196	"ribosomal protein S6 kinase, 90kDa, polypeptide 2, transcript variant 1"	mRNA	1.8 μmol/L
MLLT3	0.0117038	-1.27424	4300	"myeloid/lymphoid or mixed-lineage leukemia (trithorax homolog, Drosophila); translocated to, 3, transcript variant 1"	mRNA	1.8 μmol/L
LIMCH1	0.000114018	-1.19496	22998	"LIM and calponin homology domains 1, transcript variant 7"	mRNA	1.8 μmol/L
NPNT	0.0307106	-2.01957	255743	"nephronectin, transcript variant 3"	mRNA	1.8 μmol/L
ASPH	0.000340889	-1.03393	444	"aspartate beta-hydroxylase, transcript variant 1"	mRNA	1.8 μmol/L
FOSL1	0.000384835	1.06786	8061	"FOS-like antigen 1, transcript variant 1"	mRNA	1.8 μmol/L
ENOX1	2.79134e-06	-2.15065	55068	"ecto-NOX disulfide-thiol exchanger 1, transcript variant 1"	mRNA	1.8 μmol/L
TMED6	3.72088e-05	1.45391	146456	transmembrane emp24 protein transport domain containing 6	mRNA	1.8 μmol/L
LIPC	0.00769952	1.71485	3990	"lipase, hepatic"	mRNA	1.8 μmol/L
PRKD1	9.64496e-05	-1.67724	5587	protein kinase D1	mRNA	1.8 μmol/L
RABGAP1L	2.31176e-05	-1.19978	9910	"RAB GTPase activating protein 1-like, transcript variant 4"	mRNA	1.8 μmol/L
PITPNM3	0.000218279	-1.2056	83394	"PITPNM family member 3, transcript variant 1"	mRNA	1.8 μmol/L
STAU2	2.134e-05	-1.00549	27067	"staufen double-stranded RNA binding protein 2, transcript variant 6"	mRNA	1.8 μmol/L
IFT140	3.54271e-05	-1.21083	9742	intraflagellar transport 140	mRNA	1.8 μmol/L
VWCE	0.000644257	1.42086	220001	von Willebrand factor C and EGF domains	mRNA	1.8 μmol/L
UBE2E2	8.13154e-05	-1.04326	7325	ubiquitin-conjugating enzyme E2E 2	mRNA	1.8 μmol/L
TSPAN18	3.26792e-06	-1.25083	90139	tetraspanin 18	mRNA	1.8 μmol/L
BRD8	0.000109831	1.89914	10902	"bromodomain containing 8, transcript variant 2"	mRNA	1.8 μmol/L
STAT5A	0.0458623	1.12449	6776	"signal transducer and activator of transcription 5A, transcript variant 1"	mRNA	1.8 μmol/L
AR	0.000164937	-1.16847	367	"androgen receptor, transcript variant 1"	mRNA	1.8 μmol/L
BANK1	1.12252e-05	-2.25981	55024	"B-cell scaffold protein with ankyrin repeats 1, transcript variant 1"	mRNA	1.8 μmol/L
FAF1	0.000281486	-1.08548	11124	Fas (TNFRSF6) associated factor 1	mRNA	1.8 μmol/L
TCTE3	0.00741504	1.60064	6991	t-complex-associated-testis-expressed 3	mRNA	1.8 μmol/L
MED14OS	0.000221243	1.22926	100873985	MED14 opposite strand	mRNA	1.8 μmol/L
CLEC18B	0.00213035	1.06145	497190	"C-type lectin domain family 18, member B"	mRNA	1.8 μmol/L
PKDREJ	0.00479438	2.07191	10343	polycystin (PKD) family receptor for egg jelly	mRNA	1.8 μmol/L
CPA3	0.00895973	-1.36064	1359	carboxypeptidase A3 (mast cell)	mRNA	1.8 μmol/L
KCNS3	0.000284559	-1.44979	3790	"potassium voltage-gated channel, modifier subfamily S, member 3, transcript variant 2"	mRNA	1.8 μmol/L
ZNF425	1.2603e-05	1.04721	155054	zinc finger protein 425	mRNA	1.8 μmol/L
CFH	0.0305471	-1.62213	3075	"complement factor H, transcript variant 1"	mRNA	1.8 μmol/L
PDE3A	0.00066436	-2.68345	5139	"phosphodiesterase 3A, cGMP-inhibited, transcript variant 1"	mRNA	1.8 μmol/L
UGGT2	9.25747e-05	-1.17288	55757	UDP-glucose glycoprotein glucosyltransferase 2	mRNA	1.8 μmol/L
CLDN1	0.000201551	-1.11431	9076	claudin 1	mRNA	1.8 μmol/L
ZC3H13	0.00185566	1.03986	23091	zinc finger CCCH-type containing 13	mRNA	1.8 μmol/L
NGFR	1.38358e-05	1.62695	4804	nerve growth factor receptor	mRNA	1.8 μmol/L
NALCN	5.69657e-06	-1.93797	259232	"sodium leak channel, non selective"	mRNA	1.8 μmol/L
PHYHD1	0.0053985	1.15932	254295	"phytanoyl-CoA dioxygenase domain containing 1, transcript variant 1"	mRNA	1.8 μmol/L
NID1	0.00180884	-1.34527	4811	nidogen 1	mRNA	1.8 μmol/L
SLC25A47	0.0397752	1.73089	283600	"solute carrier family 25, member 47"	mRNA	1.8 μmol/L
TBX5	0.0101384	1.40314	6910	"T-box 5, transcript variant 1"	mRNA	1.8 μmol/L
LOXL1	1.35478e-05	-1.23562	4016	lysyl oxidase-like 1	mRNA	1.8 μmol/L
P3H2	1.2603e-05	-1.03104	55214	"prolyl 3-hydroxylase 2, transcript variant 1"	mRNA	1.8 μmol/L
SLC16A6	0.000701909	1.0689	9120	"solute carrier family 16, member 6, transcript variant 1"	mRNA	1.8 μmol/L
ADAMTS12	0.00126329	-1.86343	81792	"ADAM metallopeptidase with thrombospondin type 1 motif, 12"	mRNA	1.8 μmol/L
LACTB	0.0178024	1.10232	114294	"lactamase, beta, transcript variant 2"	mRNA	1.8 μmol/L
SLC22A18	0.00320012	-1.01932	5002	"solute carrier family 22, member 18, transcript variant 2"	mRNA	1.8 μmol/L
SERINC4	3.53501e-05	1.27945	619189	"serine incorporator 4, transcript variant 1"	mRNA	1.8 μmol/L
INPP5A	7.32046e-06	-1.48815	3632	"inositol polyphosphate-5-phosphatase, 40kDa"	mRNA	1.8 μmol/L
HIST1H2BF	7.32046e-06	-1.18556	8343	"histone cluster 1, H2bf"	mRNA	1.8 μmol/L
DUSP2	2.55803e-05	2.90941	1844	dual specificity phosphatase 2	mRNA	1.8 μmol/L
KIAA0586	6.28484e-05	-1.04481	9786	"KIAA0586, transcript variant 1"	mRNA	1.8 μmol/L
HIST1H2BJ	2.44787e-05	-1.12929	8970	"histone cluster 1, H2bj"	mRNA	1.8 μmol/L
RTN1	0.00140108	-1.21051	6252	"reticulon 1, transcript variant 1"	mRNA	1.8 μmol/L
SND1	1.34389e-05	-1.01056	27044	staphylococcal nuclease and tudor domain containing 1	mRNA	1.8 μmol/L
KRT15	0.0439246	-1.0947	3866	"keratin 15, type I"	mRNA	1.8 μmol/L
CAMK1D	2.79134e-06	-2.20044	57118	"calcium/calmodulin-dependent protein kinase ID, transcript variant 2"	mRNA	1.8 μmol/L
NR4A2	0.018962	2.23077	4929	"nuclear receptor subfamily 4, group A, member 2"	mRNA	1.8 μmol/L
GRM2	0.00297224	1.64018	2912	"glutamate receptor, metabotropic 2, transcript variant 1"	mRNA	1.8 μmol/L
C7orf61	1.18373e-05	1.06923	402573	chromosome 7 open reading frame 61	mRNA	1.8 μmol/L
PCBP3	0.0378023	-1.04272	54039	"poly(rC) binding protein 3, transcript variant 1"	mRNA	1.8 μmol/L
NEBL	2.96414e-05	-2.23423	10529	"nebulette, transcript variant 1"	mRNA	1.8 μmol/L
IKZF2	1.12252e-05	-1.80958	22807	"IKAROS family zinc finger 2 (Helios), transcript variant 2"	mRNA	1.8 μmol/L
IFI44L	0.000338742	-1.66756	10964	interferon-induced protein 44-like	mRNA	1.8 μmol/L
FAT4	4.33521e-05	-1.35122	79633	"FAT atypical cadherin 4, transcript variant 1"	mRNA	1.8 μmol/L
PRPH	4.91681e-05	1.56007	5630	peripherin	mRNA	1.8 μmol/L
ARHGAP5	0.000210227	-1.22396	394	"Rho GTPase activating protein 5, transcript variant 1"	mRNA	1.8 μmol/L
FOSB	0.00856135	1.01865	2354	"FBJ murine osteosarcoma viral oncogene homolog B, transcript variant 1"	mRNA	1.8 μmol/L
TBXA2R	2.79134e-06	1.42351	6915	"thromboxane A2 receptor, transcript variant a"	mRNA	1.8 μmol/L
DIAPH2	0.00136929	-1.24762	1730	"diaphanous-related formin 2, transcript variant 156"	mRNA	1.8 μmol/L
DIAPH3	9.98066e-06	-1.52012	81624	"diaphanous-related formin 3, transcript variant 1"	mRNA	1.8 μmol/L
LOC101927322	0.000198474	1.05644	NA	uncharacterized LOC101927322	mRNA	1.8 μmol/L
CTIF	0.000115375	-1.37322	9811	"CBP80/20-dependent translation initiation factor, transcript variant 2"	mRNA	1.8 μmol/L
HSPA5	1.31807e-06	-1.93841	3309	"heat shock 70kDa protein 5 (glucose-regulated protein, 78kDa)"	mRNA	1.8 μmol/L
SPTLC3	1.31807e-06	-2.76147	55304	"serine palmitoyltransferase, long chain base subunit 3"	mRNA	1.8 μmol/L
EDN1	9.76527e-05	-1.27968	1906	"endothelin 1, transcript variant 1"	mRNA	1.8 μmol/L
PLCB4	1.2603e-05	-1.97349	5332	"phospholipase C, beta 4, transcript variant 3"	mRNA	1.8 μmol/L
ADAP2	0.0119799	2.0644	55803	ArfGAP with dual PH domains 2	mRNA	1.8 μmol/L
LHX6	0.00246294	1.58583	26468	"LIM homeobox 6, transcript variant 5"	mRNA	1.8 μmol/L
FER	1.2603e-05	-1.08463	2241	fer (fps/fes related) tyrosine kinase	mRNA	1.8 μmol/L
C1orf189	0.00348144	1.03359	388701	chromosome 1 open reading frame 189	mRNA	1.8 μmol/L
LRRC17	4.35931e-05	-1.55403	10234	"leucine rich repeat containing 17, transcript variant 2"	mRNA	1.8 μmol/L
ELOVL3	0.00239457	1.01329	83401	ELOVL fatty acid elongase 3	mRNA	1.8 μmol/L
ELOVL6	8.89895e-06	-1.23544	79071	"ELOVL fatty acid elongase 6, transcript variant 1"	mRNA	1.8 μmol/L
SCFD2	5.23619e-05	-1.3007	152579	sec1 family domain containing 2	mRNA	1.8 μmol/L
EFEMP1	5.41561e-06	-2.12273	2202	"EGF containing fibulin-like extracellular matrix protein 1, transcript variant 2"	mRNA	1.8 μmol/L
ZNF136	0.000376959	1.11897	7695	zinc finger protein 136	mRNA	1.8 μmol/L
QRICH2	0.000198962	1.42647	84074	"glutamine rich 2, transcript variant 1"	mRNA	1.8 μmol/L
C2	0.000177552	1.70794	717	"complement component 2, transcript variant 5"	mRNA	1.8 μmol/L
C18orf65	0.00691825	2.45158	NA	chromosome 18 open reading frame 65	mRNA	1.8 μmol/L
DIRAS3	0.0408919	-1.16346	9077	"DIRAS family, GTP-binding RAS-like 3"	mRNA	1.8 μmol/L
KLF4	3.57374e-05	1.09647	9314	Kruppel-like factor 4 (gut)	mRNA	1.8 μmol/L
KLF2	1.77704e-05	1.02703	10365	Kruppel-like factor 2	mRNA	1.8 μmol/L
FGF18	0.00640369	1.21295	8817	fibroblast growth factor 18	mRNA	1.8 μmol/L
HOXA11	0.0194272	2.17611	3207	homeobox A11	mRNA	1.8 μmol/L
FAM92B	0.0162344	1.48702	339145	"family with sequence similarity 92, member B"	mRNA	1.8 μmol/L
PCDH18	0.00151723	-1.66641	54510	"protocadherin 18, transcript variant 1"	mRNA	1.8 μmol/L
TRAPPC9	0.000538307	-1.0891	83696	"trafficking protein particle complex 9, transcript variant 1"	mRNA	1.8 μmol/L
LRRC75A	6.0779e-05	-1.11413	388341	"leucine rich repeat containing 75A, transcript variant 1"	mRNA	1.8 μmol/L
FKBP4	0.000134908	1.08636	2288	"FK506 binding protein 4, 59kDa"	mRNA	1.8 μmol/L
ITFG1	8.43015e-05	-1.1298	81533	"integrin alpha FG-GAP repeat containing 1, transcript variant 1"	mRNA	1.8 μmol/L
DHRSX	0.000743606	-1.00421	207063	dehydrogenase/reductase (SDR family) X-linked	mRNA	1.8 μmol/L
INSIG1	4.79721e-05	-1.21304	3638	"insulin induced gene 1, transcript variant 1"	mRNA	1.8 μmol/L
TTLL7	0.0144499	-1.24755	79739	tubulin tyrosine ligase-like family member 7	mRNA	1.8 μmol/L
DOCK8	0.00616203	-1.88621	81704	"dedicator of cytokinesis 8, transcript variant 1"	mRNA	1.8 μmol/L
DOCK1	2.60294e-06	-1.62992	1793	"dedicator of cytokinesis 1, transcript variant 1"	mRNA	1.8 μmol/L
OR4F5	0.036018	-1.33883	NA	"olfactory receptor, family 4, subfamily F, member 5"	mRNA	1.8 μmol/L
APOE	9.40304e-05	1.34668	348	"apolipoprotein E, transcript variant 1"	mRNA	1.8 μmol/L
PDGFRB	0.000292126	-1.72543	5159	"platelet-derived growth factor receptor, beta polypeptide"	mRNA	1.8 μmol/L
NETO1	1.96908e-05	-1.25481	81832	"neuropilin (NRP) and tolloid (TLL)-like 1, transcript variant 3"	mRNA	1.8 μmol/L
FAM90A1	0.00939172	1.47021	55138	"family with sequence similarity 90, member A1"	mRNA	1.8 μmol/L
UACA	0.000334413	-1.07659	55075	"uveal autoantigen with coiled-coil domains and ankyrin repeats, transcript variant 2"	mRNA	1.8 μmol/L
PPM1L	0.0355766	-1.65353	151742	"protein phosphatase, Mg2+/Mn2+ dependent, 1L"	mRNA	1.8 μmol/L
FCGBP	0.00314606	1.65072	8857	Fc fragment of IgG binding protein	mRNA	1.8 μmol/L
EDA	0.000822728	-1.64222	1896	"ectodysplasin A, transcript variant 1"	mRNA	1.8 μmol/L
RTKN2	0.000110089	-1.30425	219790	"rhotekin 2, transcript variant 1"	mRNA	1.8 μmol/L
AKNAD1	0.0416295	1.1538	254268	"AKNA domain containing 1, transcript variant 1"	mRNA	1.8 μmol/L
ITPR2	8.45697e-06	-2.42536	3709	"inositol 1,4,5-trisphosphate receptor, type 2"	mRNA	1.8 μmol/L
ADAM32	1.75279e-05	1.85493	203102	ADAM metallopeptidase domain 32	mRNA	1.8 μmol/L
ATXN1	4.682e-05	-1.11032	6310	"ataxin 1, transcript variant 1"	mRNA	1.8 μmol/L
ACRC	0.000196359	1.64443	93953	acidic repeat containing	mRNA	1.8 μmol/L
FADS1	7.32046e-06	-1.39429	3992	fatty acid desaturase 1	mRNA	1.8 μmol/L
LYPD6	0.000338184	-1.58896	130574	"LY6/PLAUR domain containing 6, transcript variant 1"	mRNA	1.8 μmol/L
MIPOL1	0.000115016	-1.28854	145282	"mirror-image polydactyly 1, transcript variant 1"	mRNA	1.8 μmol/L
LURAP1L	0.000231522	-1.37239	286343	leucine rich adaptor protein 1-like	mRNA	1.8 μmol/L
AOC2	0.000167373	1.77109	314	"amine oxidase, copper containing 2 (retina-specific), transcript variant 2"	mRNA	1.8 μmol/L
CTSK	0.00202682	1.0759	1513	cathepsin K	mRNA	1.8 μmol/L
SGPP2	0.000258287	-1.44949	130367	sphingosine-1-phosphate phosphatase 2	mRNA	1.8 μmol/L
GREB1L	1.63597e-05	-1.14837	80000	growth regulation by estrogen in breast cancer-like	mRNA	1.8 μmol/L
C10orf107	0.00964453	-1.3498	219621	chromosome 10 open reading frame 107	mRNA	1.8 μmol/L
DACT2	0.0121728	-1.16009	168002	"dishevelled-binding antagonist of beta-catenin 2, transcript variant 1"	mRNA	1.8 μmol/L
FBN1	0.00132716	-1.63248	2200	fibrillin 1	mRNA	1.8 μmol/L
GALR2	4.38263e-05	1.4119	8811	galanin receptor 2	mRNA	1.8 μmol/L
BICC1	2.29974e-05	-1.22678	80114	BicC family RNA binding protein 1	mRNA	1.8 μmol/L
NREP	1.71098e-05	-1.20048	9315	"neuronal regeneration related protein, transcript variant 11"	mRNA	1.8 μmol/L
SYCP2	0.0169061	2.09549	10388	synaptonemal complex protein 2	mRNA	1.8 μmol/L
PLVAP	0.0462356	1.35601	83483	plasmalemma vesicle associated protein	mRNA	1.8 μmol/L
FRAS1	6.45218e-05	-1.99967	80144	"Fraser extracellular matrix complex subunit 1, transcript variant 1"	mRNA	1.8 μmol/L
RSPH6A	0.0225777	1.55729	81492	radial spoke head 6 homolog A (Chlamydomonas)	mRNA	1.8 μmol/L
FARS2	8.89895e-06	-1.35834	10667	"phenylalanyl-tRNA synthetase 2, mitochondrial"	mRNA	1.8 μmol/L
POLA1	2.21525e-06	-1.20391	5422	"polymerase (DNA directed), alpha 1, catalytic subunit"	mRNA	1.8 μmol/L
CASK	1.18373e-05	-1.06255	8573	"calcium/calmodulin-dependent serine protein kinase (MAGUK family), transcript variant 1"	mRNA	1.8 μmol/L
FAM49B	2.70043e-05	-1.00301	51571	"family with sequence similarity 49, member B, transcript variant 1"	mRNA	1.8 μmol/L
TPCN1	1.63597e-05	-1.0407	53373	"two pore segment channel 1, transcript variant 1"	mRNA	1.8 μmol/L
PILRA	0.0216736	1.96942	29992	"paired immunoglobin-like type 2 receptor alpha, transcript variant 1"	mRNA	1.8 μmol/L
TMEM178B	6.476e-06	-1.50466	100507421	transmembrane protein 178B	mRNA	1.8 μmol/L
GNAZ	0.000491511	-1.24816	2781	"guanine nucleotide binding protein (G protein), alpha z polypeptide"	mRNA	1.8 μmol/L
GIMAP7	0.0459218	-1.06573	168537	"GTPase, IMAP family member 7"	mRNA	1.8 μmol/L
GRIK2	0.0232173	-2.14928	2898	"glutamate receptor, ionotropic, kainate 2, transcript variant 3"	mRNA	1.8 μmol/L
PTPRK	1.16919e-05	-1.66349	5796	"protein tyrosine phosphatase, receptor type, K, transcript variant 3"	mRNA	1.8 μmol/L
PTPRG	2.79134e-06	-2.43236	5793	"protein tyrosine phosphatase, receptor type, G"	mRNA	1.8 μmol/L
OR6V1	0.0201372	1.32381	NA	"olfactory receptor, family 6, subfamily V, member 1"	mRNA	1.8 μmol/L
VPS53	0.00123202	1.6883	55275	"vacuolar protein sorting 53 homolog (S. cerevisiae), transcript variant 1"	mRNA	1.8 μmol/L
ADAMTS8	0.00163013	-2.98487	11095	"ADAM metallopeptidase with thrombospondin type 1 motif, 8"	mRNA	1.8 μmol/L
MYBPHL	0.000406624	1.0346	NA	"myosin binding protein H-like, transcript variant 1"	mRNA	1.8 μmol/L
TRIP12	7.90244e-06	-1.22109	9320	"thyroid hormone receptor interactor 12, transcript variant 1"	mRNA	1.8 μmol/L
FGL1	0.00232869	-2.31827	2267	"fibrinogen-like 1, transcript variant 4"	mRNA	1.8 μmol/L
LSS	5.41561e-06	-1.39551	4047	"lanosterol synthase (2,3-oxidosqualene-lanosterol cyclase), transcript variant 4"	mRNA	1.8 μmol/L
DENND1A	2.31162e-06	-1.9827	57706	"DENN/MADD domain containing 1A, transcript variant 1"	mRNA	1.8 μmol/L
SUCLG2	1.47186e-05	-1.05312	8801	"succinate-CoA ligase, GDP-forming, beta subunit, transcript variant 2"	mRNA	1.8 μmol/L
PPP1R9A	0.000166853	-1.16328	55607	"protein phosphatase 1, regulatory subunit 9A, transcript variant 1"	mRNA	1.8 μmol/L
OR10Z1	0.00402052	-1.51633	NA	"olfactory receptor, family 10, subfamily Z, member 1"	mRNA	1.8 μmol/L
RGMA	5.37159e-05	-1.25257	56963	"repulsive guidance molecule family member a, transcript variant 4"	mRNA	1.8 μmol/L
FGFBP1	0.0005972	-1.46903	9982	fibroblast growth factor binding protein 1	mRNA	1.8 μmol/L
KCNB1	6.0779e-05	-1.74594	3745	"potassium channel, voltage gated Shab related subfamily B, member 1"	mRNA	1.8 μmol/L
ADGRL3	0.0475205	-1.29813	NA	adhesion G protein-coupled receptor L3	mRNA	1.8 μmol/L
FAM124A	0.000876965	-1.3523	220108	"family with sequence similarity 124A, transcript variant 1"	mRNA	1.8 μmol/L
ITGB3	0.000328548	-1.5661	3690	"integrin, beta 3 (platelet glycoprotein IIIa, antigen CD61)"	mRNA	1.8 μmol/L
CCDC144A	0.0290231	-1.46645	9720	"coiled-coil domain containing 144A, transcript variant 1"	mRNA	1.8 μmol/L
PDE7B	0.039165	-1.41577	27115	phosphodiesterase 7B	mRNA	1.8 μmol/L
GLYATL2	0.000328548	-1.08366	219970	glycine-N-acyltransferase-like 2	mRNA	1.8 μmol/L
UTRN	1.00724e-05	-1.91369	7402	utrophin	mRNA	1.8 μmol/L
UST	1.63597e-05	-1.45331	10090	uronyl-2-sulfotransferase	mRNA	1.8 μmol/L
SYT11	0.000477108	1.29112	23208	synaptotagmin XI	mRNA	1.8 μmol/L
GNAT2	0.000278666	1.8463	NA	"guanine nucleotide binding protein (G protein), alpha transducing activity polypeptide 2"	mRNA	1.8 μmol/L
MFSD3	1.2603e-05	-1.24938	113655	"major facilitator superfamily domain containing 3, transcript variant 1"	mRNA	1.8 μmol/L
ST6GAL1	7.94453e-05	-1.29099	6480	"ST6 beta-galactosamide alpha-2,6-sialyltranferase 1, transcript variant 1"	mRNA	1.8 μmol/L
BAIAP2L2	0.000292798	1.76458	80115	BAI1-associated protein 2-like 2	mRNA	1.8 μmol/L
EFNA5	7.32046e-06	-1.5139	1946	ephrin-A5	mRNA	1.8 μmol/L
ITGBL1	2.70159e-05	-1.9764	9358	"integrin, beta-like 1 (with EGF-like repeat domains), transcript variant 4"	mRNA	1.8 μmol/L
DNAJC15	5.84696e-06	-1.06206	29103	"DnaJ (Hsp40) homolog, subfamily C, member 15"	mRNA	1.8 μmol/L
PARD3	2.60294e-06	-2.26595	56288	"par-3 family cell polarity regulator, transcript variant 1"	mRNA	1.8 μmol/L
RFX3	0.000129634	-1.46424	5991	"regulatory factor X, 3 (influences HLA class II expression), transcript variant 2"	mRNA	1.8 μmol/L
MANF	4.13302e-05	-1.05832	7873	mesencephalic astrocyte-derived neurotrophic factor	mRNA	1.8 μmol/L
PDIA2	0.00892408	1.51308	64714	"protein disulfide isomerase family A, member 2"	mRNA	1.8 μmol/L
TPK1	9.9861e-06	-1.52518	27010	"thiamin pyrophosphokinase 1, transcript variant 1"	mRNA	1.8 μmol/L
CNIH2	0.0170813	1.08239	254263	"cornichon family AMPA receptor auxiliary protein 2, transcript variant 1"	mRNA	1.8 μmol/L
SH3RF3	3.18981e-06	-1.52041	344558	SH3 domain containing ring finger 3	mRNA	1.8 μmol/L
TGFBR3	1.2603e-05	-1.01939	7049	"transforming growth factor, beta receptor III, transcript variant 1"	mRNA	1.8 μmol/L
MAGI1	0.00094933	-1.52532	9223	"membrane associated guanylate kinase, WW and PDZ domain containing 1, transcript variant 1"	mRNA	1.8 μmol/L
FRY	7.69289e-06	-2.93898	10129	furry homolog (Drosophila)	mRNA	1.8 μmol/L
ZRANB3	1.23374e-05	-1.26369	84083	"zinc finger, RAN-binding domain containing 3, transcript variant 3"	mRNA	1.8 μmol/L
ZNF296	0.000927356	1.29782	162979	zinc finger protein 296	mRNA	1.8 μmol/L
FBXL17	1.12252e-05	-1.47396	64839	F-box and leucine-rich repeat protein 17	mRNA	1.8 μmol/L
UCP2	0.000350325	-1.45341	7351	"uncoupling protein 2 (mitochondrial, proton carrier)"	mRNA	1.8 μmol/L
KCNAB2	0.000118702	-1.21161	8514	"potassium channel, voltage gated subfamily A regulatory beta subunit 2, transcript variant 3"	mRNA	1.8 μmol/L
CNR1	9.40886e-05	-1.21888	1268	"cannabinoid receptor 1 (brain), transcript variant 4"	mRNA	1.8 μmol/L
COL4A4	3.18981e-06	-2.33488	1286	"collagen, type IV, alpha 4"	mRNA	1.8 μmol/L
PNLDC1	0.0017702	1.65052	154197	"poly(A)-specific ribonuclease (PARN)-like domain containing 1, transcript variant 2"	mRNA	1.8 μmol/L
OR4K17	0.0325224	1.28393	390436	"olfactory receptor, family 4, subfamily K, member 17"	mRNA	1.8 μmol/L
TLE2	1.03753e-05	-1.11348	7089	"transducin-like enhancer of split 2, transcript variant 4"	mRNA	1.8 μmol/L
TLE6	0.0390912	-1.17144	79816	"transducin-like enhancer of split 6, transcript variant 1"	mRNA	1.8 μmol/L
RNF224	1.38358e-05	1.07199	NA	ring finger protein 224	mRNA	1.8 μmol/L
DNM3	0.0366862	-2.2662	26052	"dynamin 3, transcript variant 1"	mRNA	1.8 μmol/L
ACAT2	0.000210227	-1.06561	39	"acetyl-CoA acetyltransferase 2, transcript variant 2"	mRNA	1.8 μmol/L
TSPAN2	0.0106583	-1.68838	10100	tetraspanin 2	mRNA	1.8 μmol/L
ESAM	0.00232933	1.27698	90952	endothelial cell adhesion molecule	mRNA	1.8 μmol/L
CASP14	0.034177	-1.43258	23581	"caspase 14, apoptosis-related cysteine peptidase"	mRNA	1.8 μmol/L
RORA	0.00840618	-2.2447	6095	"RAR-related orphan receptor A, transcript variant 2"	mRNA	1.8 μmol/L
SEPP1	0.00900888	-1.00559	6414	"selenoprotein P, plasma, 1, transcript variant 3"	mRNA	1.8 μmol/L
ANTXR1	3.26792e-06	-1.57636	84168	"anthrax toxin receptor 1, transcript variant 1"	mRNA	1.8 μmol/L
AGPS	1.06967e-05	-1.17651	8540	alkylglycerone phosphate synthase	mRNA	1.8 μmol/L
UQCRB	0.000122151	1.14466	7381	"ubiquinol-cytochrome c reductase binding protein, transcript variant 3"	mRNA	1.8 μmol/L
FAM120C	9.9861e-06	-1.36408	54954	"family with sequence similarity 120C, transcript variant 1"	mRNA	1.8 μmol/L
PLEKHA6	1.26196e-05	-1.54401	22874	"pleckstrin homology domain containing, family A member 6"	mRNA	1.8 μmol/L
KIAA1211L	1.1619e-05	-1.02765	343990	KIAA1211-like	mRNA	1.8 μmol/L
KRTCAP3	0.0268797	1.2825	200634	"keratinocyte associated protein 3, transcript variant 1"	mRNA	1.8 μmol/L
PRR15	0.000106048	-1.67468	222171	proline rich 15	mRNA	1.8 μmol/L
PRR16	0.000120187	-1.54049	51334	"proline rich 16, transcript variant 2"	mRNA	1.8 μmol/L
SLC8A2	0.0066672	1.11524	6543	"solute carrier family 8 (sodium/calcium exchanger), member 2"	mRNA	1.8 μmol/L
SLC8A1	2.7564e-05	-1.70917	6546	"solute carrier family 8 (sodium/calcium exchanger), member 1, transcript variant A"	mRNA	1.8 μmol/L
FAM65B	1.771e-05	-1.96802	9750	"family with sequence similarity 65, member B, transcript variant 1"	mRNA	1.8 μmol/L
SLC35F3	2.71944e-06	-1.68132	148641	"solute carrier family 35, member F3, transcript variant 1"	mRNA	1.8 μmol/L
OOEP	0.000510773	1.21016	441161	oocyte expressed protein	mRNA	1.8 μmol/L
ITGA1	1.1619e-05	-1.63968	3672	"integrin, alpha 1"	mRNA	1.8 μmol/L
WDR7	2.23819e-05	-1.05532	23335	"WD repeat domain 7, transcript variant 1"	mRNA	1.8 μmol/L
CDK14	1.31807e-06	-1.93462	5218	"cyclin-dependent kinase 14, transcript variant 1"	mRNA	1.8 μmol/L
MFSD2A	0.000817896	1.07647	84879	"major facilitator superfamily domain containing 2A, transcript variant 1"	mRNA	1.8 μmol/L
COL13A1	0.00270041	-2.15843	1305	"collagen, type XIII, alpha 1, transcript variant 1"	mRNA	1.8 μmol/L
LOC728485	9.27979e-05	1.62365	728485	uncharacterized LOC728485	mRNA	1.8 μmol/L
CSF1R	0.0234933	1.05318	1436	"colony stimulating factor 1 receptor, transcript variant 1"	mRNA	1.8 μmol/L
FOXA3	0.00261127	1.01855	3171	forkhead box A3	mRNA	1.8 μmol/L
ST3GAL3	0.000252599	-1.51019	6487	"ST3 beta-galactoside alpha-2,3-sialyltransferase 3, transcript variant 1"	mRNA	1.8 μmol/L
FCRL4	0.00919273	-1.60952	83417	Fc receptor-like 4	mRNA	1.8 μmol/L
HIST4H4	7.78935e-06	-1.31855	121504	"histone cluster 4, H4"	mRNA	1.8 μmol/L
PDE8B	0.000200951	-1.19972	8622	"phosphodiesterase 8B, transcript variant 1"	mRNA	1.8 μmol/L
SYNE2	5.82037e-05	-1.34288	23224	"spectrin repeat containing, nuclear envelope 2, transcript variant 5"	mRNA	1.8 μmol/L
SYNE1	0.00041075	-1.47173	23345	"spectrin repeat containing, nuclear envelope 1, transcript variant 1"	mRNA	1.8 μmol/L
ANXA3	7.32046e-06	-1.34933	306	annexin A3	mRNA	1.8 μmol/L
LPAR5	0.0194849	1.06523	57121	"lysophosphatidic acid receptor 5, transcript variant 1"	mRNA	1.8 μmol/L
SUMF1	5.41561e-06	-1.12111	285362	"sulfatase modifying factor 1, transcript variant 1"	mRNA	1.8 μmol/L
ALCAM	5.69657e-06	-1.6119	214	"activated leukocyte cell adhesion molecule, transcript variant 1"	mRNA	1.8 μmol/L
PRG4	8.8159e-06	-2.77466	10216	"proteoglycan 4, transcript variant A"	mRNA	1.8 μmol/L
ASIC4	0.00157527	2.80908	55515	acid sensing (proton gated) ion channel family member 4	mRNA	1.8 μmol/L
CHST7	0.000698645	-1.14261	56548	carbohydrate (N-acetylglucosamine 6-O) sulfotransferase 7	mRNA	1.8 μmol/L
WDHD1	4.17396e-05	-1.14703	11169	"WD repeat and HMG-box DNA binding protein 1, transcript variant 1"	mRNA	1.8 μmol/L
ADRA1B	0.00130429	-1.43903	147	adrenoceptor alpha 1B	mRNA	1.8 μmol/L
VCAN	9.70483e-05	-1.47163	1462	"versican, transcript variant 1"	mRNA	1.8 μmol/L
CSF3R	0.000180558	-1.72704	1441	"colony stimulating factor 3 receptor (granulocyte), transcript variant 3"	mRNA	1.8 μmol/L
TNS3	1.2603e-05	-1.34415	64759	tensin 3	mRNA	1.8 μmol/L
ERCC6L2	3.48923e-05	-1.07234	375748	"excision repair cross-complementation group 6-like 2, transcript variant 1"	mRNA	1.8 μmol/L
ANAPC5	1.40246e-05	-1.14154	51433	"anaphase promoting complex subunit 5, transcript variant 1"	mRNA	1.8 μmol/L
NLRP11	0.0449166	1.05002	204801	"NLR family, pyrin domain containing 11, transcript variant 1"	mRNA	1.8 μmol/L
SLC39A11	8.71491e-06	-1.95834	201266	"solute carrier family 39, member 11, transcript variant 1"	mRNA	1.8 μmol/L
C16orf93	0.000451663	-1.17388	90835	"chromosome 16 open reading frame 93, transcript variant 1"	mRNA	1.8 μmol/L
KIAA1328	5.17528e-05	-1.20818	57536	KIAA1328	mRNA	1.8 μmol/L
NBEA	1.31807e-06	-3.07505	26960	"neurobeachin, transcript variant 1"	mRNA	1.8 μmol/L
ARHGEF35	0.00364932	1.68035	445328	Rho guanine nucleotide exchange factor (GEF) 35	mRNA	1.8 μmol/L
PRR5L	3.54271e-05	-1.39576	79899	"proline rich 5 like, transcript variant 1"	mRNA	1.8 μmol/L
MOB3B	0.000100733	-1.53255	79817	MOB kinase activator 3B	mRNA	1.8 μmol/L
SPANXB1	0.0424102	-1.3233	728695	"SPANX family, member B1"	mRNA	1.8 μmol/L
GMDS	5.16749e-06	-1.87792	2762	"GDP-mannose 4,6-dehydratase, transcript variant 1"	mRNA	1.8 μmol/L
COL12A1	1.74022e-05	-1.62178	1303	"collagen, type XII, alpha 1, transcript variant long"	mRNA	1.8 μmol/L
MTTP	0.00434452	1.72816	4547	"microsomal triglyceride transfer protein, transcript variant 1"	mRNA	1.8 μmol/L
CYP4Z1	5.19564e-05	-1.50474	199974	"cytochrome P450, family 4, subfamily Z, polypeptide 1"	mRNA	1.8 μmol/L
KLF12	4.33521e-05	-1.07738	11278	Kruppel-like factor 12	mRNA	1.8 μmol/L
LRRC66	0.00221661	1.03866	NA	leucine rich repeat containing 66	mRNA	1.8 μmol/L
ZNF559-ZNF177	0.00116744	1.36571	NA	"ZNF559-ZNF177 readthrough, transcript variant 4"	mRNA	1.8 μmol/L
CCBE1	5.74885e-06	-1.55749	147372	collagen and calcium binding EGF domains 1	mRNA	1.8 μmol/L
AOC1	0.0454038	1.38219	26	"amine oxidase, copper containing 1, transcript variant 1"	mRNA	1.8 μmol/L
RGS7	3.18109e-06	-1.98123	6000	"regulator of G-protein signaling 7, transcript variant 3"	mRNA	1.8 μmol/L
FHOD3	2.79134e-06	-1.45193	80206	"formin homology 2 domain containing 3, transcript variant 3"	mRNA	1.8 μmol/L
ARC	0.00062781	1.34515	23237	activity-regulated cytoskeleton-associated protein	mRNA	1.8 μmol/L
NKX6-1	0.0188703	1.30057	4825	NK6 homeobox 1	mRNA	1.8 μmol/L
MAML2	1.71021e-05	-1.64586	84441	mastermind-like 2 (Drosophila)	mRNA	1.8 μmol/L
C3orf33	9.19254e-05	1.03375	285315	chromosome 3 open reading frame 33	mRNA	1.8 μmol/L
FMO3	0.0193222	-1.6089	2328	"flavin containing monooxygenase 3, transcript variant 2"	mRNA	1.8 μmol/L
MAP3K5	1.12252e-05	-1.21493	4217	mitogen-activated protein kinase kinase kinase 5	mRNA	1.8 μmol/L
MAP3K8	0.00110052	-1.00334	1326	"mitogen-activated protein kinase kinase kinase 8, transcript variant 1"	mRNA	1.8 μmol/L
2020-03-01	0.0228481	-1.60624	NA	"membrane-associated ring finger (C3HC4) 1, E3 ubiquitin protein ligase, transcript variant 1"	mRNA	1.8 μmol/L
ADAM12	2.09436e-06	-2.48424	8038	"ADAM metallopeptidase domain 12, transcript variant 1"	mRNA	1.8 μmol/L
EVI2B	0.00151845	1.99918	2124	ecotropic viral integration site 2B	mRNA	1.8 μmol/L
ANKRD2	0.00020409	-1.43801	26287	"ankyrin repeat domain 2 (stretch responsive muscle), transcript variant 1"	mRNA	1.8 μmol/L
PACS2	1.18373e-05	-1.23934	23241	"phosphofurin acidic cluster sorting protein 2, transcript variant 1"	mRNA	1.8 μmol/L
FGG	1.2603e-05	-3.76576	2266	"fibrinogen gamma chain, transcript variant gamma-B"	mRNA	1.8 μmol/L
RERG	5.17528e-05	-2.37649	85004	"RAS-like, estrogen-regulated, growth inhibitor, transcript variant 1"	mRNA	1.8 μmol/L
ACSS2	0.00283519	-1.07822	55902	"acyl-CoA synthetase short-chain family member 2, transcript variant 2"	mRNA	1.8 μmol/L
HECTD2	0.00201048	-2.38736	143279	"HECT domain containing E3 ubiquitin protein ligase 2, transcript variant 3"	mRNA	1.8 μmol/L
SNAI1	2.005e-05	1.05153	6615	snail family zinc finger 1	mRNA	1.8 μmol/L
TUSC5	0.00665534	1.14938	286753	tumor suppressor candidate 5	mRNA	1.8 μmol/L
SERPINB4	0.000130324	-1.59044	6318	"serpin peptidase inhibitor, clade B (ovalbumin), member 4, transcript variant 1"	mRNA	1.8 μmol/L
SERPINB3	8.60089e-05	-1.94445	6317	"serpin peptidase inhibitor, clade B (ovalbumin), member 3"	mRNA	1.8 μmol/L
STRA6	4.93904e-05	-1.65643	64220	"stimulated by retinoic acid 6, transcript variant 8"	mRNA	1.8 μmol/L
NUDT8	6.84574e-05	-1.16027	254552	"nudix (nucleoside diphosphate linked moiety X)-type motif 8, transcript variant 2"	mRNA	1.8 μmol/L
PLD6	9.64496e-05	1.28351	201164	"phospholipase D family, member 6"	mRNA	1.8 μmol/L
GGT5	2.72709e-05	-1.23151	2687	"gamma-glutamyltransferase 5, transcript variant 1"	mRNA	1.8 μmol/L
C11orf86	0.000174356	1.51543	254439	chromosome 11 open reading frame 86	mRNA	1.8 μmol/L
PROM2	0.0104812	-1.04854	150696	"prominin 2, transcript variant 1"	mRNA	1.8 μmol/L
S100A14	4.09025e-05	1.5407	57402	S100 calcium binding protein A14	mRNA	1.8 μmol/L
SP6	7.57482e-05	1.30909	NA	"Sp6 transcription factor, transcript variant 1"	mRNA	1.8 μmol/L
DEFB1	0.0157361	-1.00792	1672	"defensin, beta 1"	mRNA	1.8 μmol/L
DNER	0.000248766	-1.05979	92737	delta/notch-like EGF repeat containing	mRNA	1.8 μmol/L
TMTC2	1.31732e-05	-1.6095	160335	transmembrane and tetratricopeptide repeat containing 2	mRNA	1.8 μmol/L
STS	5.16749e-06	-1.86901	412	"steroid sulfatase (microsomal), isozyme S"	mRNA	1.8 μmol/L
TNNC2	7.58866e-05	1.55964	7125	troponin C type 2 (fast)	mRNA	1.8 μmol/L
FAM78B	7.1213e-05	-1.05948	149297	"family with sequence similarity 78, member B"	mRNA	1.8 μmol/L
VLDLR	0.00105863	-1.13113	7436	"very low density lipoprotein receptor, transcript variant 1"	mRNA	1.8 μmol/L
NPR3	9.9861e-06	-1.71447	4883	"natriuretic peptide receptor 3, transcript variant 1"	mRNA	1.8 μmol/L
HSF2BP	0.00290174	-1.02196	11077	heat shock transcription factor 2 binding protein	mRNA	1.8 μmol/L
EBF4	0.000655286	-1.53107	57593	early B-cell factor 4	mRNA	1.8 μmol/L
SLC26A2	0.000745592	-1.13227	1836	"solute carrier family 26 (anion exchanger), member 2"	mRNA	1.8 μmol/L
SLC25A34	0.0016962	1.21482	NA	"solute carrier family 25, member 34"	mRNA	1.8 μmol/L
FAM83C	0.000278666	3.40997	128876	"family with sequence similarity 83, member C"	mRNA	1.8 μmol/L
FAM83B	0.0408088	-1.00428	222584	"family with sequence similarity 83, member B"	mRNA	1.8 μmol/L
RNF165	0.00432823	-1.06195	494470	"ring finger protein 165, transcript variant 1"	mRNA	1.8 μmol/L
CSF2	3.50219e-06	2.1905	1437	colony stimulating factor 2 (granulocyte-macrophage)	mRNA	1.8 μmol/L
ADAMTS3	1.38358e-05	-1.45963	9508	"ADAM metallopeptidase with thrombospondin type 1 motif, 3"	mRNA	1.8 μmol/L
DOK7	3.63876e-05	2.46729	285489	"docking protein 7, transcript variant 1"	mRNA	1.8 μmol/L
SORBS1	0.00167255	-1.05165	10580	"sorbin and SH3 domain containing 1, transcript variant 8"	mRNA	1.8 μmol/L
CD22	0.000775329	2.35782	933	"CD22 molecule, transcript variant 1"	mRNA	1.8 μmol/L
CD24	6.476e-06	-1.55474	100133941	"CD24 molecule, transcript variant 1"	mRNA	1.8 μmol/L
SEMA5A	0.000927356	-1.10849	9037	"sema domain, seven thrombospondin repeats (type 1 and type 1-like), transmembrane domain (TM) and short cytoplasmic domain, (semaphorin) 5A"	mRNA	1.8 μmol/L
TMTC4	0.000278666	-1.05868	84899	"transmembrane and tetratricopeptide repeat containing 4, transcript variant 1"	mRNA	1.8 μmol/L
RAB26	0.000233055	-1.30787	25837	"RAB26, member RAS oncogene family"	mRNA	1.8 μmol/L
OLR1	0.0272377	-1.09406	4973	"oxidized low density lipoprotein (lectin-like) receptor 1, transcript variant 1"	mRNA	1.8 μmol/L
SPIC	0.0292107	1.29968	121599	Spi-C transcription factor (Spi-1/PU.1 related)	mRNA	1.8 μmol/L
ABCA8	1.19678e-05	-3.53301	10351	"ATP-binding cassette, sub-family A (ABC1), member 8, transcript variant 1"	mRNA	1.8 μmol/L
ABCA5	0.000148663	-1.47617	23461	"ATP-binding cassette, sub-family A (ABC1), member 5, transcript variant 1"	mRNA	1.8 μmol/L
IL1B	0.00153507	1.00121	3553	"interleukin 1, beta"	mRNA	1.8 μmol/L
IL1A	0.000531048	1.21624	3552	"interleukin 1, alpha"	mRNA	1.8 μmol/L
IL11	0.00431964	1.66758	3589	"interleukin 11, transcript variant 1"	mRNA	1.8 μmol/L
IL19	0.00499099	1.71108	29949	"interleukin 19, transcript variant 2"	mRNA	1.8 μmol/L
CDH2	0.00162062	-1.04427	1000	"cadherin 2, type 1, N-cadherin (neuronal)"	mRNA	1.8 μmol/L
CDH1	8.60089e-05	-2.56261	999	"cadherin 1, type 1, E-cadherin (epithelial)"	mRNA	1.8 μmol/L
CDH4	1.31807e-06	-2.78499	1002	"cadherin 4, type 1, R-cadherin (retinal), transcript variant 1"	mRNA	1.8 μmol/L
NID2	2.71151e-05	-1.60915	22795	nidogen 2 (osteonidogen)	mRNA	1.8 μmol/L
INPP4B	3.15083e-05	-1.66842	8821	"inositol polyphosphate-4-phosphatase, type II, 105kDa, transcript variant 1"	mRNA	1.8 μmol/L
SFXN2	0.000495881	-1.13307	118980	sideroflexin 2	mRNA	1.8 μmol/L
SLC2A13	0.0113123	-1.21046	114134	"solute carrier family 2 (facilitated glucose transporter), member 13"	mRNA	1.8 μmol/L
IL23A	6.6716e-06	1.47275	51561	"interleukin 23, alpha subunit p19"	mRNA	1.8 μmol/L
ME3	0.000101496	-1.60385	10873	"malic enzyme 3, NADP(+)-dependent, mitochondrial, transcript variant 3"	mRNA	1.8 μmol/L
ARHGAP24	0.000934593	-1.36141	83478	"Rho GTPase activating protein 24, transcript variant 1"	mRNA	1.8 μmol/L
RAP1GAP	0.0353815	1.09684	5909	"RAP1 GTPase activating protein, transcript variant 2"	mRNA	1.8 μmol/L
TMTC1	5.09031e-06	-1.29296	83857	"transmembrane and tetratricopeptide repeat containing 1, transcript variant 2"	mRNA	1.8 μmol/L
FAP	0.00267953	-1.24016	2191	"fibroblast activation protein, alpha, transcript variant 1"	mRNA	1.8 μmol/L
PAPPA	0.000108325	-1.54536	5069	"pregnancy-associated plasma protein A, pappalysin 1"	mRNA	1.8 μmol/L
SLC44A1	2.79134e-06	-1.48424	23446	"solute carrier family 44 (choline transporter), member 1, transcript variant 1"	mRNA	1.8 μmol/L
RLN1	0.00440336	1.08206	6013	relaxin 1	mRNA	1.8 μmol/L
OR4M2	0.00886183	-1.27249	NA	"olfactory receptor, family 4, subfamily M, member 2"	mRNA	1.8 μmol/L
RILP	8.12758e-05	1.06356	83547	Rab interacting lysosomal protein	mRNA	1.8 μmol/L
SUPT3H	0.000360578	-1.22066	8464	"suppressor of Ty 3 homolog (S. cerevisiae), transcript variant 2"	mRNA	1.8 μmol/L
DUSP23	6.85834e-06	-1.50969	54935	dual specificity phosphatase 23	mRNA	1.8 μmol/L
AGAP1	1.1494e-05	-1.48508	116987	"ArfGAP with GTPase domain, ankyrin repeat and PH domain 1, transcript variant 1"	mRNA	1.8 μmol/L
MSRA	1.4176e-05	-1.14841	4482	"methionine sulfoxide reductase A, transcript variant 4"	mRNA	1.8 μmol/L
SHISA9	3.26792e-06	-1.71479	729993	"shisa family member 9, transcript variant 1"	mRNA	1.8 μmol/L
ABCC2	0.00136351	1.59195	1244	"ATP-binding cassette, sub-family C (CFTR/MRP), member 2"	mRNA	1.8 μmol/L
ABCC3	0.00170365	-1.32489	8714	"ATP-binding cassette, sub-family C (CFTR/MRP), member 3, transcript variant 1"	mRNA	1.8 μmol/L
ABCC4	2.54311e-05	-1.01404	10257	"ATP-binding cassette, sub-family C (CFTR/MRP), member 4, transcript variant 1"	mRNA	1.8 μmol/L
JAZF1	0.000109831	-1.21638	221895	JAZF zinc finger 1	mRNA	1.8 μmol/L
ZNF385C	0.000180476	1.05229	NA	zinc finger protein 385C	mRNA	1.8 μmol/L
COL2A1	0.0117418	1.6431	1280	"collagen, type II, alpha 1, transcript variant 1"	mRNA	1.8 μmol/L
MFNG	0.000168958	1.09135	4242	"MFNG O-fucosylpeptide 3-beta-N-acetylglucosaminyltransferase, transcript variant 1"	mRNA	1.8 μmol/L
FLRT2	0.000154833	-1.03613	23768	fibronectin leucine rich transmembrane protein 2	mRNA	1.8 μmol/L
ABI3BP	1.63597e-05	-2.26842	25890	"ABI family, member 3 (NESH) binding protein"	mRNA	1.8 μmol/L
TMBIM4	4.34885e-05	-1.06935	51643	"transmembrane BAX inhibitor motif containing 4, transcript variant 1"	mRNA	1.8 μmol/L
PRSS23	0.000243357	-1.05792	11098	"protease, serine, 23, transcript variant 1"	mRNA	1.8 μmol/L
CYP4X1	3.91805e-05	-1.18191	260293	"cytochrome P450, family 4, subfamily X, polypeptide 1"	mRNA	1.8 μmol/L
TNIK	0.00444238	-1.15909	23043	"TRAF2 and NCK interacting kinase, transcript variant 1"	mRNA	1.8 μmol/L
PPP2R3A	0.000114727	-1.136	5523	"protein phosphatase 2, regulatory subunit B'', alpha, transcript variant 1"	mRNA	1.8 μmol/L
KLHL29	9.70483e-05	-1.23358	114818	kelch-like family member 29	mRNA	1.8 μmol/L
OLFML2A	3.57374e-05	-2.09955	169611	"olfactomedin-like 2A, transcript variant 1"	mRNA	1.8 μmol/L
LOC101928841	0.00221226	1.38738	NA	collagen alpha-1(II) chain-like	mRNA	1.8 μmol/L
MECOM	0.00732234	-2.09949	2122	"MDS1 and EVI1 complex locus, transcript variant 6"	mRNA	1.8 μmol/L
SMOC1	9.5196e-05	-1.36936	64093	"SPARC related modular calcium binding 1, transcript variant 1"	mRNA	1.8 μmol/L
FAM209A	0.0020388	1.6824	200232	"family with sequence similarity 209, member A"	mRNA	1.8 μmol/L
APBA2	3.54271e-05	-1.51927	321	"amyloid beta (A4) precursor protein-binding, family A, member 2, transcript variant 1"	mRNA	1.8 μmol/L
SEMA3A	2.73957e-05	-1.28875	10371	"sema domain, immunoglobulin domain (Ig), short basic domain, secreted, (semaphorin) 3A"	mRNA	1.8 μmol/L
OBSL1	1.96237e-05	-1.32319	23363	"obscurin-like 1, transcript variant 1"	mRNA	1.8 μmol/L
VN1R1	0.00539792	1.73281	57191	vomeronasal 1 receptor 1	mRNA	1.8 μmol/L
MPC1L	0.00362761	2.07488	NA	mitochondrial pyruvate carrier 1-like	mRNA	1.8 μmol/L
FOS	7.32046e-06	1.62316	2353	FBJ murine osteosarcoma viral oncogene homolog	mRNA	1.8 μmol/L
VAV3	0.000835963	-1.1464	10451	"vav 3 guanine nucleotide exchange factor, transcript variant 1"	mRNA	1.8 μmol/L
FGGY	5.28154e-06	-1.77606	55277	"FGGY carbohydrate kinase domain containing, transcript variant 1"	mRNA	1.8 μmol/L
NOX4	0.0286401	-1.40415	50507	"NADPH oxidase 4, transcript variant 3"	mRNA	1.8 μmol/L
SOX15	0.00249221	1.02863	6665	SRY (sex determining region Y)-box 15	mRNA	1.8 μmol/L
COL8A2	0.0307756	1.39226	1296	"collagen, type VIII, alpha 2, transcript variant 1"	mRNA	1.8 μmol/L
GXYLT2	1.7281e-05	-1.3036	727936	glucoside xylosyltransferase 2	mRNA	1.8 μmol/L
AMOT	0.000180365	-1.44887	154796	"angiomotin, transcript variant 1"	mRNA	1.8 μmol/L
ERICH5	0.0215935	1.81867	203111	"glutamate-rich 5, transcript variant 1"	mRNA	1.8 μmol/L
CARD9	0.000531525	1.44216	64170	"caspase recruitment domain family, member 9, transcript variant 1"	mRNA	1.8 μmol/L
IFFO1	6.05725e-05	1.02867	25900	"intermediate filament family orphan 1, transcript variant 5"	mRNA	1.8 μmol/L
GYS2	0.0037542	-2.39681	2998	glycogen synthase 2 (liver)	mRNA	1.8 μmol/L
FBXL7	7.32046e-06	-1.98671	23194	"F-box and leucine-rich repeat protein 7, transcript variant 1"	mRNA	1.8 μmol/L
RFPL3	6.25735e-05	1.86753	10738	"ret finger protein-like 3, transcript variant 1"	mRNA	1.8 μmol/L
PPM1H	2.31307e-05	-1.43852	57460	"protein phosphatase, Mg2+/Mn2+ dependent, 1H"	mRNA	1.8 μmol/L
HIST1H4I	8.53067e-05	-1.01587	8294	"histone cluster 1, H4i"	mRNA	1.8 μmol/L
STEAP4	8.59539e-05	-1.69485	79689	"STEAP family member 4, transcript variant 2"	mRNA	1.8 μmol/L
HIST1H2BL	6.33349e-06	-1.18088	8340	"histone cluster 1, H2bl"	mRNA	1.8 μmol/L
COX8C	0.00927542	1.88522	NA	cytochrome c oxidase subunit VIIIC	mRNA	1.8 μmol/L
SNX29	1.58693e-05	-2.35768	92017	sorting nexin 29	mRNA	1.8 μmol/L
CADM3	4.45328e-06	-2.3109	57863	"cell adhesion molecule 3, transcript variant 1"	mRNA	1.8 μmol/L
GLI1	0.000614779	-1.01344	2735	"GLI family zinc finger 1, transcript variant 1"	mRNA	1.8 μmol/L
KCNK2	0.000116917	-1.22742	3776	"potassium channel, two pore domain subfamily K, member 2, transcript variant 1"	mRNA	1.8 μmol/L
ACSBG2	0.0114228	-1.15391	81616	"acyl-CoA synthetase bubblegum family member 2, transcript variant 1"	mRNA	1.8 μmol/L
ACRBP	0.00548909	2.33458	84519	acrosin binding protein	mRNA	1.8 μmol/L
VGLL3	1.10278e-05	-2.20662	389136	vestigial-like family member 3	mRNA	1.8 μmol/L
DNAH5	0.000985866	-1.52364	1767	"dynein, axonemal, heavy chain 5"	mRNA	1.8 μmol/L
KCNJ12	0.0234852	1.13089	3768	"potassium channel, inwardly rectifying subfamily J, member 12"	mRNA	1.8 μmol/L
ACAD11	5.71499e-06	-1.13919	84129	"acyl-CoA dehydrogenase family, member 11"	mRNA	1.8 μmol/L
SLC2A9	9.70043e-05	-2.15428	56606	"solute carrier family 2 (facilitated glucose transporter), member 9, transcript variant 2"	mRNA	1.8 μmol/L
OR5AR1	0.0014467	-1.55131	NA	"olfactory receptor, family 5, subfamily AR, member 1 (gene/pseudogene)"	mRNA	1.8 μmol/L
ZNF878	0.000510773	1.15016	NA	zinc finger protein 878	mRNA	1.8 μmol/L
AQP3	9.9861e-06	1.19743	360	aquaporin 3 (Gill blood group)	mRNA	1.8 μmol/L
CPD	3.80835e-05	-1.01666	1362	"carboxypeptidase D, transcript variant 1"	mRNA	1.8 μmol/L
NAV1	2.89651e-05	-1.71616	89796	"neuron navigator 1, transcript variant 1"	mRNA	1.8 μmol/L
ISPD	0.000195434	-1.05443	729920	"isoprenoid synthase domain containing, transcript variant 1"	mRNA	1.8 μmol/L
RND1	8.66867e-05	1.12533	27289	Rho family GTPase 1	mRNA	1.8 μmol/L
PCCA	2.60294e-06	-1.68805	5095	"propionyl CoA carboxylase, alpha polypeptide, transcript variant 1"	mRNA	1.8 μmol/L
BTBD11	1.31807e-06	-2.50512	121551	"BTB (POZ) domain containing 11, transcript variant a"	mRNA	1.8 μmol/L
KIAA1211	0.0475098	-1.76246	57482	KIAA1211	mRNA	1.8 μmol/L
KIAA1217	0.000153617	-1.29538	56243	"KIAA1217, transcript variant 1"	mRNA	1.8 μmol/L
ELL2	2.29639e-05	-1.25917	22936	"elongation factor, RNA polymerase II, 2"	mRNA	1.8 μmol/L
SPTBN1	9.9861e-06	-1.01993	6711	"spectrin, beta, non-erythrocytic 1, transcript variant 1"	mRNA	1.8 μmol/L
GTDC1	0.00015682	-1.13933	79712	"glycosyltransferase-like domain containing 1, transcript variant 7"	mRNA	1.8 μmol/L
NUP210	6.44585e-05	-1.04963	23225	nucleoporin 210kDa	mRNA	1.8 μmol/L
SH3KBP1	1.03212e-05	-1.07651	30011	"SH3-domain kinase binding protein 1, transcript variant 1"	mRNA	1.8 μmol/L
EXOC4	1.31807e-06	-2.12836	60412	"exocyst complex component 4, transcript variant 1"	mRNA	1.8 μmol/L
EGR1	6.476e-06	4.52934	1958	early growth response 1	mRNA	1.8 μmol/L
EGR2	0.00218857	1.77502	1959	"early growth response 2, transcript variant 1"	mRNA	1.8 μmol/L
EGR4	4.79721e-05	2.97156	1961	early growth response 4	mRNA	1.8 μmol/L
GJB3	0.00407102	1.01432	2707	"gap junction protein, beta 3, 31kDa, transcript variant 1"	mRNA	1.8 μmol/L
COL4A3	0.000152883	-1.59498	1285	"collagen, type IV, alpha 3 (Goodpasture antigen)"	mRNA	1.8 μmol/L
COL4A5	2.43202e-06	-1.93469	1287	"collagen, type IV, alpha 5, transcript variant 2"	mRNA	1.8 μmol/L
COL4A6	1.98037e-06	-1.37873	1288	"collagen, type IV, alpha 6, transcript variant 3"	mRNA	1.8 μmol/L
C2CD4C	0.00440336	-1.10873	126567	C2 calcium-dependent domain containing 4C	mRNA	1.8 μmol/L
ESRRG	0.0373591	-1.38945	2104	"estrogen-related receptor gamma, transcript variant 9"	mRNA	1.8 μmol/L
PRKCE	0.000109895	-1.40673	5581	"protein kinase C, epsilon"	mRNA	1.8 μmol/L
PRKCA	2.54311e-05	-1.23119	5578	"protein kinase C, alpha"	mRNA	1.8 μmol/L
RALGPS2	3.67736e-05	-1.02003	55103	"Ral GEF with PH domain and SH3 binding motif 2, transcript variant 10"	mRNA	1.8 μmol/L
CALHM3	0.00391522	1.30149	119395	calcium homeostasis modulator 3	mRNA	1.8 μmol/L
BCHE	0.000186159	-1.03314	590	butyrylcholinesterase	mRNA	1.8 μmol/L
RAD51B	7.32046e-06	-2.45468	5890	"RAD51 paralog B, transcript variant 3"	mRNA	1.8 μmol/L
LTB	0.00392367	1.37094	4050	"lymphotoxin beta (TNF superfamily, member 3), transcript variant 1"	mRNA	1.8 μmol/L
FAM172A	0.000388128	-1.39949	83989	"family with sequence similarity 172, member A, transcript variant 1"	mRNA	1.8 μmol/L
THSD4	2.37673e-06	-3.44709	79875	"thrombospondin, type I, domain containing 4, transcript variant 1"	mRNA	1.8 μmol/L
FASN	4.57533e-05	-1.16764	2194	fatty acid synthase	mRNA	1.8 μmol/L
BATF2	6.476e-06	1.3259	116071	"basic leucine zipper transcription factor, ATF-like 2, transcript variant 1"	mRNA	1.8 μmol/L
CREB5	0.023629	-1.0473	9586	"cAMP responsive element binding protein 5, transcript variant 1"	mRNA	1.8 μmol/L
BCKDHB	2.31307e-05	-1.02258	594	"branched chain keto acid dehydrogenase E1, beta polypeptide, transcript variant 1"	mRNA	1.8 μmol/L
OSM	0.0020402	1.88283	5008	oncostatin M	mRNA	1.8 μmol/L
FBN2	5.38553e-06	-1.67936	2201	fibrillin 2	mRNA	1.8 μmol/L
CACNA2D3	0.000182201	-1.81953	55799	"calcium channel, voltage-dependent, alpha 2/delta subunit 3"	mRNA	1.8 μmol/L
B9D1	1.26927e-05	-1.47267	27077	"B9 protein domain 1, transcript variant 1"	mRNA	1.8 μmol/L
IGF1	0.000171854	-1.09424	3479	"insulin-like growth factor 1 (somatomedin C), transcript variant 1"	mRNA	1.8 μmol/L
PLXNC1	6.80571e-05	-1.35857	10154	"plexin C1, transcript variant 1"	mRNA	1.8 μmol/L
RBP7	0.00331837	1.1261	116362	"retinol binding protein 7, cellular"	mRNA	1.8 μmol/L
GDF5	7.40824e-06	1.60768	8200	growth differentiation factor 5	mRNA	1.8 μmol/L
PDGFD	2.7564e-05	-1.27785	80310	"platelet derived growth factor D, transcript variant 1"	mRNA	1.8 μmol/L
CTAGE6	0.000538633	1.6067	NA	"CTAGE family, member 6"	mRNA	1.8 μmol/L
PTPRM	1.00615e-07	-2.58416	5797	"protein tyrosine phosphatase, receptor type, M, transcript variant 1"	mRNA	1.8 μmol/L
ZCCHC12	0.000528468	2.2041	170261	"zinc finger, CCHC domain containing 12"	mRNA	1.8 μmol/L
CPS1	2.96414e-05	-1.20737	1373	"carbamoyl-phosphate synthase 1, mitochondrial, transcript variant 2"	mRNA	1.8 μmol/L
CCDC171	0.000177552	-1.25601	203238	coiled-coil domain containing 171	mRNA	1.8 μmol/L
LRRTM3	2.70043e-05	-1.15054	347731	"leucine rich repeat transmembrane neuronal 3, transcript variant 1"	mRNA	1.8 μmol/L
CLTCL1	0.000167387	-1.06876	8218	"clathrin, heavy chain-like 1, transcript variant 1"	mRNA	1.8 μmol/L
ZNF541	0.0209412	1.13124	84215	zinc finger protein 541	mRNA	1.8 μmol/L
ZNF729	0.0335136	2.1318	100287226	zinc finger protein 729	mRNA	1.8 μmol/L
SCMH1	7.84902e-05	-1.23077	22955	"sex comb on midleg homolog 1 (Drosophila), transcript variant 3"	mRNA	1.8 μmol/L
REEP1	0.00106932	-1.34963	65055	"receptor accessory protein 1, transcript variant 2"	mRNA	1.8 μmol/L
STX1A	0.000397808	1.11786	6804	"syntaxin 1A (brain), transcript variant 1"	mRNA	1.8 μmol/L
TXNIP	2.60294e-06	1.47561	10628	thioredoxin interacting protein	mRNA	1.8 μmol/L
GPR83	0.0196667	1.28229	10888	G protein-coupled receptor 83	mRNA	1.8 μmol/L
PC	7.64622e-05	-1.23042	5091	"pyruvate carboxylase, transcript variant 3"	mRNA	1.8 μmol/L
PTPN7	0.0164247	1.75755	5778	"protein tyrosine phosphatase, non-receptor type 7, transcript variant 1"	mRNA	1.8 μmol/L
SCLT1	7.51602e-05	-1.00442	132320	"sodium channel and clathrin linker 1, transcript variant 1"	mRNA	1.8 μmol/L
OMD	0.011492	-1.44853	4958	osteomodulin	mRNA	1.8 μmol/L
SAA4	0.00824039	-1.0489	6291	"serum amyloid A4, constitutive"	mRNA	1.8 μmol/L
ACKR1	6.61339e-05	-1.98591	2532	"atypical chemokine receptor 1 (Duffy blood group), transcript variant 2"	mRNA	1.8 μmol/L
RASD1	0.000155358	1.34015	51655	"RAS, dexamethasone-induced 1, transcript variant 1"	mRNA	1.8 μmol/L
SBSN	0.000136111	2.8295	NA	"suprabasin, transcript variant 1"	mRNA	1.8 μmol/L
COL5A1	2.60294e-06	-3.3134	1289	"collagen, type V, alpha 1, transcript variant 2"	mRNA	1.8 μmol/L
COL5A3	0.0092561	-1.55811	50509	"collagen, type V, alpha 3"	mRNA	1.8 μmol/L
BNIPL	0.000820078	1.3379	149428	"BCL2/adenovirus E1B 19kD interacting protein like, transcript variant 2"	mRNA	1.8 μmol/L
HGSNAT	8.71461e-06	-1.75273	138050	heparan-alpha-glucosaminide N-acetyltransferase	mRNA	1.8 μmol/L
SETBP1	2.33983e-05	-2.31756	26040	"SET binding protein 1, transcript variant 1"	mRNA	1.8 μmol/L
GLT8D2	0.000139994	-1.27143	83468	glycosyltransferase 8 domain containing 2	mRNA	1.8 μmol/L
LOC101929372	0.00493283	1.57219	NA	uncharacterized LOC101929372	mRNA	1.8 μmol/L
NT5DC1	0.000153569	-1.03465	221294	5'-nucleotidase domain containing 1	mRNA	1.8 μmol/L
SMYD3	2.37673e-06	-2.12658	64754	"SET and MYND domain containing 3, transcript variant 1"	mRNA	1.8 μmol/L
CLEC2D	0.000793019	-2.20856	29121	"C-type lectin domain family 2, member D, transcript variant 2"	mRNA	1.8 μmol/L
PRUNE2	2.43202e-06	-3.47683	158471	prune homolog 2 (Drosophila)	mRNA	1.8 μmol/L
CDY1	0.00233801	-1.73418	NA	"chromodomain protein, Y-linked, 1, transcript variant 2"	mRNA	1.8 μmol/L
MROH1	0.000611076	-1.02218	727957	"maestro heat-like repeat family member 1, transcript variant 1"	mRNA	1.8 μmol/L
ATOH7	0.0207413	1.71024	220202	atonal homolog 7 (Drosophila)	mRNA	1.8 μmol/L
STAC2	0.000335562	-1.60658	342667	SH3 and cysteine rich domain 2	mRNA	1.8 μmol/L
ACTA1	0.0351312	1.71135	58	"actin, alpha 1, skeletal muscle"	mRNA	1.8 μmol/L
XKR6	4.33521e-05	-2.17977	286046	"XK, Kell blood group complex subunit-related family, member 6"	mRNA	1.8 μmol/L
CHMP4C	0.000110757	1.13875	92421	charged multivesicular body protein 4C	mRNA	1.8 μmol/L
ADRBK2	0.000193938	-1.03158	157	"adrenergic, beta, receptor kinase 2"	mRNA	1.8 μmol/L
COX19	0.000245147	1.08932	90639	COX19 cytochrome c oxidase assembly factor	mRNA	1.8 μmol/L
SPATA9	0.000444704	-1.41317	83890	"spermatogenesis associated 9, transcript variant 1"	mRNA	1.8 μmol/L
SYNCRIP	0.000902935	-1.15085	10492	"synaptotagmin binding, cytoplasmic RNA interacting protein, transcript variant 6"	mRNA	1.8 μmol/L
CCDC146	0.030451	-1.45658	57639	coiled-coil domain containing 146	mRNA	1.8 μmol/L
LGSN	8.43063e-06	-3.58664	51557	"lengsin, lens protein with glutamine synthetase domain, transcript variant 1"	mRNA	1.8 μmol/L
HDAC4	7.32046e-06	-1.17525	9759	histone deacetylase 4	mRNA	1.8 μmol/L
IL31RA	0.000284908	-1.4547	133396	"interleukin 31 receptor A, transcript variant 4"	mRNA	1.8 μmol/L
LRRC71	0.000892078	2.04993	149499	leucine rich repeat containing 71	mRNA	1.8 μmol/L
ADAMTS4	0.00166477	1.76084	9507	"ADAM metallopeptidase with thrombospondin type 1 motif, 4"	mRNA	1.8 μmol/L
NEDD9	0.00162082	-1.70448	4739	"neural precursor cell expressed, developmentally down-regulated 9, transcript variant 3"	mRNA	1.8 μmol/L
FAM19A3	0.00174623	2.62705	284467	"family with sequence similarity 19 (chemokine (C-C motif)-like), member A3, transcript variant 2"	mRNA	1.8 μmol/L
FBXO6	2.05061e-05	1.34043	26270	F-box protein 6	mRNA	1.8 μmol/L
MAOA	6.16665e-05	-1.0166	4128	"monoamine oxidase A, transcript variant 2"	mRNA	1.8 μmol/L
NCKAP5	5.28154e-06	-3.49034	344148	"NCK-associated protein 5, transcript variant 1"	mRNA	1.8 μmol/L
INADL	0.000190215	-1.45898	10207	InaD-like (Drosophila)	mRNA	1.8 μmol/L
CCDC85A	0.0143126	-1.46181	114800	coiled-coil domain containing 85A	mRNA	1.8 μmol/L
GAS6	1.68528e-05	-1.05822	2621	growth arrest-specific 6	mRNA	1.8 μmol/L
FZD6	0.0232299	1.09061	8323	"frizzled class receptor 6, transcript variant 1"	mRNA	1.8 μmol/L
GAL3ST1	0.00702971	1.45112	9514	galactose-3-O-sulfotransferase 1	mRNA	1.8 μmol/L
VWA5A	0.00105536	-1.00836	4013	"von Willebrand factor A domain containing 5A, transcript variant 3"	mRNA	1.8 μmol/L
C2orf27B	0.00105163	1.18645	NA	chromosome 2 open reading frame 27B	mRNA	1.8 μmol/L
SLC10A5	0.0402131	1.15738	NA	"solute carrier family 10, member 5"	mRNA	1.8 μmol/L
SRPK3	0.00568138	1.10973	26576	"SRSF protein kinase 3, transcript variant 1"	mRNA	1.8 μmol/L
GAREML	0.00471227	1.12506	150946	"GRB2 associated, regulator of MAPK1-like, transcript variant 2"	mRNA	1.8 μmol/L
PLA2R1	0.00176479	-1.95979	22925	"phospholipase A2 receptor 1, 180kDa, transcript variant 1"	mRNA	1.8 μmol/L
PAPD5	0.000338184	1.4655	64282	"PAP associated domain containing 5, transcript variant 1"	mRNA	1.8 μmol/L
ZDHHC14	1.1462e-05	-1.11234	79683	"zinc finger, DHHC-type containing 14, transcript variant 1"	mRNA	1.8 μmol/L
CDC42BPA	1.57717e-05	-1.18746	8476	"CDC42 binding protein kinase alpha (DMPK-like), transcript variant B"	mRNA	1.8 μmol/L
TRIQK	0.000824543	-1.09043	286144	"triple QxxK/R motif containing, transcript variant 1"	mRNA	1.8 μmol/L
PDE9A	0.000427276	-1.27933	5152	"phosphodiesterase 9A, transcript variant 1"	mRNA	1.8 μmol/L
GPC4	0.0300113	-1.54233	2239	glypican 4	mRNA	1.8 μmol/L
ADK	1.45594e-05	-1.47973	132	"adenosine kinase, transcript variant 1"	mRNA	1.8 μmol/L
ID2	1.51973e-05	1.43887	3398	"inhibitor of DNA binding 2, dominant negative helix-loop-helix protein"	mRNA	1.8 μmol/L
CD99L2	3.54271e-05	-1.15597	83692	"CD99 molecule-like 2, transcript variant 5"	mRNA	1.8 μmol/L
EXOC6B	0.000167373	-1.52722	23233	exocyst complex component 6B	mRNA	1.8 μmol/L
ATF3	0.00018947	1.03214	467	"activating transcription factor 3, transcript variant 4"	mRNA	1.8 μmol/L
SLC13A5	0.00774899	1.60257	284111	"solute carrier family 13 (sodium-dependent citrate transporter), member 5, transcript variant 1"	mRNA	1.8 μmol/L
CALR3	0.000304128	1.81443	125972	calreticulin 3	mRNA	1.8 μmol/L
IGFL1	1.83445e-05	-2.33161	NA	IGF-like family member 1	mRNA	1.8 μmol/L
CDKAL1	6.1707e-06	-1.52913	54901	CDK5 regulatory subunit associated protein 1-like 1	mRNA	1.8 μmol/L
TADA3	0.00125515	1.08272	10474	"transcriptional adaptor 3, transcript variant 2"	mRNA	1.8 μmol/L
PLCB1	0.0246684	-1.00735	23236	"phospholipase C, beta 1 (phosphoinositide-specific), transcript variant 2"	mRNA	1.8 μmol/L
COL8A1	2.60294e-06	-1.62372	1295	"collagen, type VIII, alpha 1, transcript variant 1"	mRNA	1.8 μmol/L
TACR2	0.0346245	-1.65245	6865	tachykinin receptor 2	mRNA	1.8 μmol/L
RTN4RL1	0.00494102	-1.13901	146760	reticulon 4 receptor-like 1	mRNA	1.8 μmol/L
PTGFR	0.00392367	-1.37839	5737	"prostaglandin F receptor (FP), transcript variant 2"	mRNA	1.8 μmol/L
C12orf57	2.70159e-05	1.15999	113246	"chromosome 12 open reading frame 57, transcript variant 5"	mRNA	1.8 μmol/L
CAMK2D	4.52414e-05	-1.39177	817	"calcium/calmodulin-dependent protein kinase II delta, transcript variant 3"	mRNA	1.8 μmol/L
GJA1	1.22455e-05	-1.07283	2697	"gap junction protein, alpha 1, 43kDa"	mRNA	1.8 μmol/L
FTHL17	1.2603e-05	1.53893	53940	"ferritin, heavy polypeptide-like 17"	mRNA	1.8 μmol/L
TFR2	0.0297313	1.10328	7036	"transferrin receptor 2, transcript variant 1"	mRNA	1.8 μmol/L
KRBOX1	0.019486	1.29086	100506243	KRAB box domain containing 1	mRNA	1.8 μmol/L
FAM46C	4.05151e-05	2.49846	54855	"family with sequence similarity 46, member C"	mRNA	1.8 μmol/L
DPYD	5.51187e-06	-3.4952	1806	"dihydropyrimidine dehydrogenase, transcript variant 1"	mRNA	1.8 μmol/L
SPANXA2	0.00801774	-1.49439	NA	"SPANX family, member A2"	mRNA	1.8 μmol/L
HP	0.00328497	1.00767	3240	"haptoglobin, transcript variant 1"	mRNA	1.8 μmol/L
PADI2	0.00495404	-1.04354	11240	"peptidyl arginine deiminase, type II"	mRNA	1.8 μmol/L
GDPD2	0.00703357	1.31393	54857	"glycerophosphodiester phosphodiesterase domain containing 2, transcript variant 1"	mRNA	1.8 μmol/L
GDPD4	0.0162105	-1.42208	220032	glycerophosphodiester phosphodiesterase domain containing 4	mRNA	1.8 μmol/L
FBXL22	0.0419615	1.4023	283807	F-box and leucine-rich repeat protein 22	mRNA	1.8 μmol/L
SVEP1	4.25949e-05	-1.96441	79987	"sushi, von Willebrand factor type A, EGF and pentraxin domain containing 1"	mRNA	1.8 μmol/L
SULT1E1	2.7564e-05	-1.56837	6783	"sulfotransferase family 1E, estrogen-preferring, member 1"	mRNA	1.8 μmol/L
MVD	0.000102081	-1.15779	4597	mevalonate (diphospho) decarboxylase	mRNA	1.8 μmol/L
SORT1	4.17351e-05	-1.09806	6272	"sortilin 1, transcript variant 1"	mRNA	1.8 μmol/L
SGIP1	7.32046e-06	-1.53686	84251	SH3-domain GRB2-like (endophilin) interacting protein 1	mRNA	1.8 μmol/L
SLC9A9	1.98037e-06	-2.61758	285195	"solute carrier family 9, subfamily A (NHE9, cation proton antiporter 9), member 9"	mRNA	1.8 μmol/L
CARD14	0.0104817	2.09376	79092	"caspase recruitment domain family, member 14, transcript variant 1"	mRNA	1.8 μmol/L
TRIM69	0.00149891	1.2212	140691	"tripartite motif containing 69, transcript variant a"	mRNA	1.8 μmol/L
NFIA	7.32046e-06	-1.27802	4774	"nuclear factor I/A, transcript variant 1"	mRNA	1.8 μmol/L
NFIB	1.16701e-05	-1.16022	4781	"nuclear factor I/B, transcript variant 1"	mRNA	1.8 μmol/L
CNN1	0.0039576	1.79337	1264	"calponin 1, basic, smooth muscle"	mRNA	1.8 μmol/L
NEXN	0.000180558	-1.01338	91624	"nexilin (F actin binding protein), transcript variant 1"	mRNA	1.8 μmol/L
C16orf45	4.13463e-05	-1.19254	89927	"chromosome 16 open reading frame 45, transcript variant 1"	mRNA	1.8 μmol/L
IRF5	0.00248768	1.30017	3663	"interferon regulatory factor 5, transcript variant 3"	mRNA	1.8 μmol/L
SVIL	0.000156826	-1.06801	6840	"supervillin, transcript variant 2"	mRNA	1.8 μmol/L
ADGRG2	4.36455e-05	-1.76669	NA	"adhesion G protein-coupled receptor G2, transcript variant 1"	mRNA	1.8 μmol/L
ZNF469	0.000283597	-1.05091	84627	zinc finger protein 469	mRNA	1.8 μmol/L
CEP128	3.50738e-06	-1.44387	145508	centrosomal protein 128kDa	mRNA	1.8 μmol/L
GSDMC	0.0288243	-1.14419	56169	gasdermin C	mRNA	1.8 μmol/L
CMTM1	0.000909964	1.14012	113540	"CKLF-like MARVEL transmembrane domain containing 1, transcript variant 17"	mRNA	1.8 μmol/L
CMTM2	0.00355308	1.00901	146225	"CKLF-like MARVEL transmembrane domain containing 2, transcript variant 1"	mRNA	1.8 μmol/L
AMHR2	0.00362366	1.19559	269	"anti-Mullerian hormone receptor, type II, transcript variant 1"	mRNA	1.8 μmol/L
BRE	0.000193938	-1.22147	9577	"brain and reproductive organ-expressed (TNFRSF1A modulator), transcript variant 1"	mRNA	1.8 μmol/L
BNC2	0.000286046	-1.10201	54796	basonuclin 2	mRNA	1.8 μmol/L
ZNF850	4.13307e-05	1.19344	342892	"zinc finger protein 850, transcript variant 1"	mRNA	1.8 μmol/L
ARMC12	0.0031364	1.276	221481	"armadillo repeat containing 12, transcript variant 1"	mRNA	1.8 μmol/L
ZFPM2	5.82037e-05	-1.4531	23414	"zinc finger protein, FOG family member 2"	mRNA	1.8 μmol/L
PEG10	0.00018443	-1.11559	23089	"paternally expressed 10, transcript variant 2"	mRNA	1.8 μmol/L
NHLRC1	0.0154498	1.74988	NA	NHL repeat containing E3 ubiquitin protein ligase 1	mRNA	1.8 μmol/L
COBL	9.9861e-06	-1.29457	23242	"cordon-bleu WH2 repeat protein, transcript variant 1"	mRNA	1.8 μmol/L
THSD7B	0.023967	-1.87962	80731	"thrombospondin, type I, domain containing 7B"	mRNA	1.8 μmol/L
CCR6	0.00392367	1.3611	1235	"chemokine (C-C motif) receptor 6, transcript variant 2"	mRNA	1.8 μmol/L
TEX14	9.9861e-06	3.60071	56155	"testis expressed 14, transcript variant 3"	mRNA	1.8 μmol/L
DYNC2H1	3.68501e-05	-1.04888	79659	"dynein, cytoplasmic 2, heavy chain 1, transcript variant 2"	mRNA	1.8 μmol/L
USP25	8.86277e-06	-1.0297	29761	"ubiquitin specific peptidase 25, transcript variant 1"	mRNA	1.8 μmol/L
INHBC	0.0241305	1.18515	3626	"inhibin, beta C"	mRNA	1.8 μmol/L
GGACT	0.00773765	-1.08192	87769	"gamma-glutamylamine cyclotransferase, transcript variant 1"	mRNA	1.8 μmol/L
RALGAPA2	0.00010125	-1.41442	57186	"Ral GTPase activating protein, alpha subunit 2 (catalytic)"	mRNA	1.8 μmol/L
EYA1	0.000917809	-1.15117	2138	"EYA transcriptional coactivator and phosphatase 1, transcript variant EYA1C"	mRNA	1.8 μmol/L
EDIL3	9.9861e-06	-1.45513	10085	"EGF-like repeats and discoidin I-like domains 3, transcript variant 1"	mRNA	1.8 μmol/L
KCND1	0.000655286	1.15782	3750	"potassium channel, voltage gated Shal related subfamily D, member 1"	mRNA	1.8 μmol/L
TGFB2	1.38358e-05	-1.18331	7042	"transforming growth factor, beta 2, transcript variant 1"	mRNA	1.8 μmol/L
SAMD12	0.00099635	-1.40968	401474	"sterile alpha motif domain containing 12, transcript variant 1"	mRNA	1.8 μmol/L
ANXA8L1	5.69657e-06	-1.39001	728113	"annexin A8-like 1, transcript variant 1"	mRNA	1.8 μmol/L
NBAS	2.79134e-06	-1.36052	51594	"neuroblastoma amplified sequence, transcript variant 1"	mRNA	1.8 μmol/L
ENOSF1	9.9861e-06	-1.02936	55556	"enolase superfamily member 1, transcript variant 1"	mRNA	1.8 μmol/L
OVGP1	0.0333955	1.02682	5016	"oviductal glycoprotein 1, 120kDa"	mRNA	1.8 μmol/L
PLK3	0.00200737	1.40154	1263	polo-like kinase 3	mRNA	1.8 μmol/L
PTGER3	0.0332358	1.60833	5733	"prostaglandin E receptor 3 (subtype EP3), transcript variant 5"	mRNA	1.8 μmol/L
TCHH	0.0390777	1.09922	7062	trichohyalin	mRNA	1.8 μmol/L
S100A8	0.000101946	-1.44507	6279	S100 calcium binding protein A8	mRNA	1.8 μmol/L
PBX1	5.69657e-06	-1.3835	5087	"pre-B-cell leukemia homeobox 1, transcript variant 1"	mRNA	1.8 μmol/L
IL24	0.0305638	1.87264	11009	"interleukin 24, transcript variant 3"	mRNA	1.8 μmol/L
EFCAB2	0.0066672	-1.29986	84288	"EF-hand calcium binding domain 2, transcript variant 2"	mRNA	1.8 μmol/L
SLC29A3	0.00166477	1.80155	55315	"solute carrier family 29 (equilibrative nucleoside transporter), member 3, transcript variant 2"	mRNA	1.8 μmol/L
CDKN1C	0.00049468	-1.40532	1028	"cyclin-dependent kinase inhibitor 1C (p57, Kip2), transcript variant 1"	mRNA	1.8 μmol/L
PDZD3	0.0470016	1.2534	79849	"PDZ domain containing 3, transcript variant 1"	mRNA	1.8 μmol/L
SYT1	0.000177552	-1.24842	6857	"synaptotagmin I, transcript variant 2"	mRNA	1.8 μmol/L
STRC	0.0154825	1.39772	161497	stereocilin	mRNA	1.8 μmol/L
MPI	1.16919e-05	-1.01947	4351	"mannose phosphate isomerase, transcript variant 1"	mRNA	1.8 μmol/L
SCAPER	0.00632987	-1.06268	49855	"S-phase cyclin A-associated protein in the ER, transcript variant 2"	mRNA	1.8 μmol/L
BCAS3	2.79134e-06	-1.99044	54828	"breast carcinoma amplified sequence 3, transcript variant 1"	mRNA	1.8 μmol/L
GPRC5C	1.2603e-05	1.10508	55890	"G protein-coupled receptor, class C, group 5, member C, transcript variant 1"	mRNA	1.8 μmol/L
SMIM5	0.020349	1.10998	NA	"small integral membrane protein 5, transcript variant 1"	mRNA	1.8 μmol/L
OSBPL1A	0.000159158	-1.15247	114876	"oxysterol binding protein-like 1A, transcript variant 2"	mRNA	1.8 μmol/L
CCDC114	0.000628346	1.99382	93233	coiled-coil domain containing 114	mRNA	1.8 μmol/L
C19orf48	0.00600922	1.10239	84798	"chromosome 19 open reading frame 48, transcript variant 3"	mRNA	1.8 μmol/L
ATOH8	1.35478e-05	-1.69751	84913	atonal homolog 8 (Drosophila)	mRNA	1.8 μmol/L
LIMS2	5.09124e-05	-1.28383	55679	"LIM and senescent cell antigen-like domains 2, transcript variant 5"	mRNA	1.8 μmol/L
TLN2	0.000134178	-1.30919	83660	talin 2	mRNA	1.8 μmol/L
SBF2	0.000292126	-1.33493	81846	SET binding factor 2	mRNA	1.8 μmol/L
KIAA1551	0.000186159	1.05263	55196	KIAA1551	mRNA	1.8 μmol/L
CCL20	1.63597e-05	1.32413	6364	"chemokine (C-C motif) ligand 20, transcript variant 1"	mRNA	1.8 μmol/L
DEFB126	0.00111048	-1.34219	81623	"defensin, beta 126"	mRNA	1.8 μmol/L
SULF2	0.00292989	-1.02922	55959	"sulfatase 2, transcript variant 3"	mRNA	1.8 μmol/L
DERL3	5.65269e-05	-1.22254	91319	"derlin 3, transcript variant 3"	mRNA	1.8 μmol/L
FRMD4B	0.000289081	-2.12556	23150	FERM domain containing 4B	mRNA	1.8 μmol/L
B4GALT4	5.0627e-06	1.00599	8702	"UDP-Gal:betaGlcNAc beta 1,4- galactosyltransferase, polypeptide 4, transcript variant 1"	mRNA	1.8 μmol/L
ABLIM2	8.15138e-06	-3.12179	84448	"actin binding LIM protein family, member 2, transcript variant 1"	mRNA	1.8 μmol/L
SEL1L3	0.00657038	-1.119	23231	"sel-1 suppressor of lin-12-like 3 (C. elegans), transcript variant 1"	mRNA	1.8 μmol/L
LRBA	3.01503e-06	-1.50244	987	"LPS-responsive vesicle trafficking, beach and anchor containing, transcript variant 1"	mRNA	1.8 μmol/L
PDGFC	0.000169035	-1.07483	56034	"platelet derived growth factor C, transcript variant 1"	mRNA	1.8 μmol/L
IMMP2L	1.44193e-06	-2.87188	83943	"IMP2 inner mitochondrial membrane peptidase-like (S. cerevisiae), transcript variant 1"	mRNA	1.8 μmol/L
NRBP2	0.000519806	-1.11311	340371	nuclear receptor binding protein 2	mRNA	1.8 μmol/L
MAP2	0.00110354	-1.86523	4133	"microtubule-associated protein 2, transcript variant 1"	mRNA	1.8 μmol/L
C1RL	0.000156826	-1.14024	51279	"complement component 1, r subcomponent-like, transcript variant 3"	mRNA	1.8 μmol/L
ERGIC1	6.68053e-05	-1.1349	57222	endoplasmic reticulum-golgi intermediate compartment (ERGIC) 1	mRNA	1.8 μmol/L
FN1	0.00266495	-1.01451	2335	"fibronectin 1, transcript variant 1"	mRNA	1.8 μmol/L
IGFBP3	4.30332e-05	-1.36144	3486	"insulin-like growth factor binding protein 3, transcript variant 1"	mRNA	1.8 μmol/L
AKR1C3	0.000398265	-1.10181	8644	"aldo-keto reductase family 1, member C3, transcript variant 1"	mRNA	1.8 μmol/L
SCN4A	0.0421469	-1.07791	6329	"sodium channel, voltage gated, type IV alpha subunit"	mRNA	1.8 μmol/L
RNF145	1.57647e-05	1.16767	153830	"ring finger protein 145, transcript variant 5"	mRNA	1.8 μmol/L
CAPS2	0.036019	-1.66533	84698	"calcyphosine 2, transcript variant 3"	mRNA	1.8 μmol/L
NAB2	0.000972488	1.1899	4665	NGFI-A binding protein 2 (EGR1 binding protein 2)	mRNA	1.8 μmol/L
ARMC4	1.22455e-05	-1.35461	55130	"armadillo repeat containing 4, transcript variant 1"	mRNA	1.8 μmol/L
SLC38A6	1.96908e-05	-1.12673	145389	"solute carrier family 38, member 6, transcript variant 1"	mRNA	1.8 μmol/L
PARD3B	1.03753e-05	-3.38691	117583	"par-3 family cell polarity regulator beta, transcript variant 1"	mRNA	1.8 μmol/L
RBMS3	0.000211296	-1.78523	27303	"RNA binding motif, single stranded interacting protein 3, transcript variant 1"	mRNA	1.8 μmol/L
MEIG1	0.000101946	1.11954	644890	meiosis/spermiogenesis associated 1	mRNA	1.8 μmol/L
RELB	8.71404e-05	1.02387	5971	v-rel avian reticuloendotheliosis viral oncogene homolog B	mRNA	1.8 μmol/L
GALNT15	0.00195955	-2.61605	117248	polypeptide N-acetylgalactosaminyltransferase 15	mRNA	1.8 μmol/L
MTSS1	0.00167045	-1.24966	9788	"metastasis suppressor 1, transcript variant 1"	mRNA	1.8 μmol/L
DAPK1	0.000136111	-1.06955	1612	"death-associated protein kinase 1, transcript variant 1"	mRNA	1.8 μmol/L
VPS13B	0.000213159	-1.49129	157680	"vacuolar protein sorting 13 homolog B (yeast), transcript variant 5"	mRNA	1.8 μmol/L
