# Supplementary material for: A Novel Transcriptome Integrated Network Approach Identifies the Key Driver lncRNA Involved in Cell Cycle With Chromium (VI)-Treated BEAS-2B Cells
Source: Front Genet. 2021 Jan 13;11:597803. doi: 10.3389/fgene.2020.597803 (PMC7838612; doi:10.3389/fgene.2020.597803)
Supplement: Supplementary file 1 [file Data_Sheet_1.zip › Supplementary Files/Table 3.xlsx]

## Sheet: Sheet1
Table S3: List of differentially expressed lncRNA in response to Cr(VI) (FDR<0.05 and|log2FC|>=1)
Accession	Source	logFC.mode	adj.P.Val.mode	Type.y	Cr(VI) dose
lnc-TRA2A-5:1	lncipedia	1.91909	0.0433607	lncRNA	0.6 μmol/L
lnc-TRUB1-3:1	lncipedia	1.38805	0.048224	lncRNA	0.6 μmol/L
lnc-YSK4-4:1	lncipedia	1.55547	0.0422837	lncRNA	0.6 μmol/L
lnc-CAMTA2-1:1	lncipedia	1.41365	0.0483044	lncRNA	0.6 μmol/L
lnc-C9orf92-4:1	lncipedia	-1.10254	0.048224	lncRNA	0.6 μmol/L
lnc-CAPZA3-5:1	lncipedia	1.44871	0.0492127	lncRNA	0.6 μmol/L
lnc-HPS6-1:1	lncipedia	2.16768	0.0385894	lncRNA	0.6 μmol/L
lnc-ADCK1-3:1	lncipedia	3.00506	0.0483044	lncRNA	0.6 μmol/L
ENST00000419983	ENSEMBL_GENCODE	1.49835	0.0417387	lncRNA	0.6 μmol/L
lnc-KRT18-6:1	lncipedia	2.03744	0.0295965	lncRNA	0.6 μmol/L
NR_027269	RefSeq	-1.06541	0.0489787	lncRNA	0.6 μmol/L
lnc-ART1-5:1	lncipedia	1.69497	0.0295965	lncRNA	0.6 μmol/L
NONHSAT037850	NONCODE	1.41366	0.0295965	lncRNA	0.6 μmol/L
NONHSAT137324	NONCODE	1.67337	0.0295965	lncRNA	0.6 μmol/L
ENST00000573040	ENSEMBL_GENCODE	-1.42313	0.048224	lncRNA	0.6 μmol/L
ENST00000428188	ENSEMBL_GENCODE	2.89142	0.0404527	lncRNA	0.6 μmol/L
NR_036549	RefSeq	1.75937	0.0295965	lncRNA	0.6 μmol/L
ENST00000450667	ENSEMBL_GENCODE	2.11146	0.0295965	lncRNA	0.6 μmol/L
ENST00000442967	ENSEMBL_GENCODE	2.04996	0.0295965	lncRNA	0.6 μmol/L
ENST00000493214	ENSEMBL_GENCODE	2.32281	0.0422837	lncRNA	0.6 μmol/L
ENST00000510764	ENSEMBL_GENCODE	1.94737	0.0295965	lncRNA	0.6 μmol/L
ENST00000520418	ENSEMBL_GENCODE	2.27358	0.0019087	lncRNA	0.6 μmol/L
ENST00000603949	ENSEMBL_GENCODE	-1.04643	0.0489787	lncRNA	0.6 μmol/L
ENST00000511677	ENSEMBL_GENCODE	2.10659	0.0489787	lncRNA	0.6 μmol/L
ENST00000556228	ENSEMBL_GENCODE	1.54563	0.0492127	lncRNA	0.6 μmol/L
ENST00000553445	ENSEMBL_GENCODE	1.54833	0.048224	lncRNA	0.6 μmol/L
ENST00000569895	ENSEMBL_GENCODE	-1.32922	0.0492127	lncRNA	0.6 μmol/L
ENST00000587412	ENSEMBL_GENCODE	2.00902	0.0404527	lncRNA	0.6 μmol/L
ENST00000408591	ENSEMBL_GENCODE	1.96841	0.0295965	lncRNA	0.6 μmol/L
lnc-NENF-3:2	lncipedia	2.41304	0.0385894	lncRNA	0.6 μmol/L
lnc-SOX6-1:1	lncipedia	1.82284	0.048224	lncRNA	0.6 μmol/L
lnc-FAIM3-2:1	lncipedia	1.10383	0.0295965	lncRNA	0.6 μmol/L
NR_104609	RefSeq	3.2721	0.0420847	lncRNA	0.6 μmol/L
lnc-C21orf54-2:3	lncipedia	2.19536	0.0404527	lncRNA	0.6 μmol/L
lnc-TNFSF13B-2:1	lncipedia	2.32371	0.0295965	lncRNA	0.6 μmol/L
lnc-SNW1-8:1	lncipedia	1.81376	0.0427432	lncRNA	0.6 μmol/L
lnc-UBL7-1:2	lncipedia	2.66583	0.0483044	lncRNA	0.6 μmol/L
NR_102713	RefSeq	1.03067	0.0417387	lncRNA	0.6 μmol/L
lnc-MAP2K6-1:8	lncipedia	2.12742	0.0433607	lncRNA	0.6 μmol/L
lnc-KCNK15-2:1	lncipedia	2.1516	0.0404527	lncRNA	0.6 μmol/L
lnc-SLC7A14-1:1	lncipedia	1.77675	0.0489787	lncRNA	0.6 μmol/L
lnc-RP11-706O15.1.1-7:1	lncipedia	1.29474	0.0295965	lncRNA	0.6 μmol/L
lnc-BCL11A-11:1	lncipedia	-1.51394	0.048224	lncRNA	0.6 μmol/L
lnc-TBX1-1:1	lncipedia	2.09092	0.0427432	lncRNA	0.6 μmol/L
lnc-ANGPTL4-2:1	lncipedia	1.97435	0.0417387	lncRNA	0.6 μmol/L
lnc-RPS13-1:7	lncipedia	1.60093	0.00360444	lncRNA	1.8 μmol/L
lnc-SLC22A23-8:4	lncipedia	1.40977	0.0338391	lncRNA	1.8 μmol/L
lnc-SLC25A30-4:2	lncipedia	1.02387	0.00110042	lncRNA	1.8 μmol/L
lnc-SSTR4-16:1	lncipedia	-1.79864	0.00105005	lncRNA	1.8 μmol/L
lnc-WDR26-5:1	lncipedia	1.56632	0.000337613	lncRNA	1.8 μmol/L
lnc-NKX2-5-7:1	lncipedia	1.42088	0.0254067	lncRNA	1.8 μmol/L
lnc-FTSJ2-2:2	lncipedia	1.21807	0.0225293	lncRNA	1.8 μmol/L
lnc-AL445989.1-22:2	lncipedia	-1.89345	0.0172313	lncRNA	1.8 μmol/L
lnc-KAT2B-9:1	lncipedia	-1.43427	0.00317727	lncRNA	1.8 μmol/L
lnc-CPB2-1:1	lncipedia	1.20971	0.00507836	lncRNA	1.8 μmol/L
lnc-RARS-8:1	lncipedia	-1.17142	0.0165558	lncRNA	1.8 μmol/L
lnc-FHDC1-4:2	lncipedia	1.31479	0.00158084	lncRNA	1.8 μmol/L
lnc-HP1BP3-2:1	lncipedia	-1.33113	0.013609	lncRNA	1.8 μmol/L
lnc-ANAPC1-1:2	lncipedia	1.50467	0.00115562	lncRNA	1.8 μmol/L
lnc-RAP1GDS1-3:7	lncipedia	2.14287	0.00572272	lncRNA	1.8 μmol/L
lnc-DCAF16-1:2	lncipedia	1.33044	0.000395661	lncRNA	1.8 μmol/L
NR_125729	RefSeq	1.07732	0.00656675	lncRNA	1.8 μmol/L
lnc-EIF3G-1:1	lncipedia	-1.2368	0.0327341	lncRNA	1.8 μmol/L
lnc-CSF1R-1:1	lncipedia	-1.69677	0.00139684	lncRNA	1.8 μmol/L
lnc-STRBP-6:1	lncipedia	-1.19082	0.00114894	lncRNA	1.8 μmol/L
lnc-TGFBR2-7:1	lncipedia	-1.55348	0.00391226	lncRNA	1.8 μmol/L
ENST00000613248	ENSEMBL_GENCODE	-1.92295	0.045013	lncRNA	1.8 μmol/L
lnc-PNPT1-3:1	lncipedia	-1.59503	0.00663852	lncRNA	1.8 μmol/L
lnc-GNRH1-3:4	lncipedia	-1.26131	0.0133738	lncRNA	1.8 μmol/L
lnc-NCDN-4:1	lncipedia	2.1193	0.0317948	lncRNA	1.8 μmol/L
lnc-ANXA11-1:1	lncipedia	1.42554	0.00375202	lncRNA	1.8 μmol/L
lnc-GJE1-5:1	lncipedia	1.05166	0.00642257	lncRNA	1.8 μmol/L
lnc-FGD4-3:1	lncipedia	-1.24424	0.0335044	lncRNA	1.8 μmol/L
lnc-KANK4-3:1	lncipedia	1.67111	0.00422438	lncRNA	1.8 μmol/L
ENST00000440492	ENSEMBL_GENCODE	2.46148	0.00437076	lncRNA	1.8 μmol/L
ENST00000447507	ENSEMBL_GENCODE	1.34861	0.00522982	lncRNA	1.8 μmol/L
lnc-TMEM30B-5:2	lncipedia	-1.32126	0.0100781	lncRNA	1.8 μmol/L
lnc-HRH2-3:1	lncipedia	1.0019	0.00389862	lncRNA	1.8 μmol/L
lnc-TCTEX1D1-4:2	lncipedia	-1.31076	0.00140292	lncRNA	1.8 μmol/L
lnc-FAM120C-3:1	lncipedia	2.95174	0.000533971	lncRNA	1.8 μmol/L
lnc-USP53-1:3	lncipedia	1.117	0.00383786	lncRNA	1.8 μmol/L
lnc-ANKRD60-3:2	lncipedia	1.68444	0.0394933	lncRNA	1.8 μmol/L
lnc-LAMA5-3:2	lncipedia	1.18492	0.0176069	lncRNA	1.8 μmol/L
lnc-APBB1-1:1	lncipedia	1.19807	0.0114098	lncRNA	1.8 μmol/L
lnc-TPCN2-10:2	lncipedia	1.15984	0.00132105	lncRNA	1.8 μmol/L
lnc-SUCLA2-1:2	lncipedia	1.10094	0.00129102	lncRNA	1.8 μmol/L
ENST00000607815	ENSEMBL_GENCODE	-1.90686	0.00107475	lncRNA	1.8 μmol/L
lnc-XRCC4-5:1	lncipedia	-1.04159	0.00437076	lncRNA	1.8 μmol/L
lnc-PAPSS2-5:2	lncipedia	-1.23485	0.0183416	lncRNA	1.8 μmol/L
NR_026576	RefSeq	-1.14689	0.0021068	lncRNA	1.8 μmol/L
lnc-ACAT1-2:1	lncipedia	1.90841	0.00703681	lncRNA	1.8 μmol/L
lnc-MYO16-1:4	lncipedia	2.84501	0.00159887	lncRNA	1.8 μmol/L
lnc-SKOR1-4:4	lncipedia	1.25959	0.0310292	lncRNA	1.8 μmol/L
lnc-ABCA10-1:1	lncipedia	-1.51497	0.0401654	lncRNA	1.8 μmol/L
lnc-IL1A-1:1	lncipedia	-1.40451	0.011455	lncRNA	1.8 μmol/L
lnc-CD47-6:1	lncipedia	1.98216	0.00059362	lncRNA	1.8 μmol/L
lnc-FGA-2:2	lncipedia	-3.26389	0.00284672	lncRNA	1.8 μmol/L
lnc-PNPLA1-1:3	lncipedia	1.29687	0.0273994	lncRNA	1.8 μmol/L
lnc-GLP1R-2:1	lncipedia	1.14708	0.0105011	lncRNA	1.8 μmol/L
lnc-RP3-468K18.5.1-2:1	lncipedia	1.11896	0.00768472	lncRNA	1.8 μmol/L
lnc-ZNF716-2:1	lncipedia	1.15749	0.00771702	lncRNA	1.8 μmol/L
lnc-SLC4A2-3:3	lncipedia	1.4838	0.000337613	lncRNA	1.8 μmol/L
lnc-AC117834.1-1:3	lncipedia	1.25097	0.0493602	lncRNA	1.8 μmol/L
ENST00000609247	ENSEMBL_GENCODE	1.21772	0.00462998	lncRNA	1.8 μmol/L
lnc-DUSP18-2:1	lncipedia	-1.34721	0.0132617	lncRNA	1.8 μmol/L
lnc-C3orf14-1:1	lncipedia	-2.4424	0.000355562	lncRNA	1.8 μmol/L
lnc-ECT2-4:1	lncipedia	-2.2055	0.0135267	lncRNA	1.8 μmol/L
lnc-COPS7A-2:1	lncipedia	1.25116	0.0165558	lncRNA	1.8 μmol/L
lnc-FAM64A-1:1	lncipedia	-1.3824	0.000865818	lncRNA	1.8 μmol/L
lnc-AC027763.2.1-3:1	lncipedia	1.1257	0.0469171	lncRNA	1.8 μmol/L
lnc-ZNF778-1:2	lncipedia	1.39008	0.00288248	lncRNA	1.8 μmol/L
lnc-RP11-77K12.1.1-3:1	lncipedia	1.23786	0.00601229	lncRNA	1.8 μmol/L
lnc-CPNE2-5:1	lncipedia	1.3629	0.00120932	lncRNA	1.8 μmol/L
lnc-RP11-1277H1.1.1-9:1	lncipedia	-2.00463	0.0148878	lncRNA	1.8 μmol/L
lnc-RBMX-5:1	lncipedia	1.11739	0.0184659	lncRNA	1.8 μmol/L
lnc-ODZ1-3:1	lncipedia	1.97141	0.0237458	lncRNA	1.8 μmol/L
lnc-HMGN5-1:1	lncipedia	-1.01487	0.0399018	lncRNA	1.8 μmol/L
lnc-PTCH1-6:1	lncipedia	1.56906	0.00205834	lncRNA	1.8 μmol/L
lnc-MICALL2-1:8	lncipedia	1.00354	0.0340021	lncRNA	1.8 μmol/L
lnc-GPR63-5:4	lncipedia	-1.1781	0.047672	lncRNA	1.8 μmol/L
lnc-TTK-6:1	lncipedia	-1.08627	0.00120444	lncRNA	1.8 μmol/L
lnc-STK10-3:1	lncipedia	1.33645	0.0387476	lncRNA	1.8 μmol/L
ENST00000366105	ENSEMBL_GENCODE	1.39215	0.0146832	lncRNA	1.8 μmol/L
lnc-RP11-1C1.5.1-10:4	lncipedia	1.84029	0.000337613	lncRNA	1.8 μmol/L
lnc-SORCS2-2:1	lncipedia	1.29551	0.00706579	lncRNA	1.8 μmol/L
lnc-AFAP1-2:1	lncipedia	-1.6463	0.00205834	lncRNA	1.8 μmol/L
lnc-RBP1-5:4	lncipedia	1.2185	0.0159466	lncRNA	1.8 μmol/L
lnc-CRYBG3-1:2	lncipedia	1.62714	0.0142893	lncRNA	1.8 μmol/L
lnc-UPK3A-1:1	lncipedia	1.38859	0.00181113	lncRNA	1.8 μmol/L
lnc-ADARB1-1:2	lncipedia	1.48937	0.0457903	lncRNA	1.8 μmol/L
lnc-ADAM17-2:1	lncipedia	1.31411	0.00723699	lncRNA	1.8 μmol/L
lnc-ZNF701-1:5	lncipedia	1.04747	0.0143055	lncRNA	1.8 μmol/L
NR_038362	RefSeq	1.53367	0.00891272	lncRNA	1.8 μmol/L
lnc-EVPL-2:1	lncipedia	1.11883	0.0234031	lncRNA	1.8 μmol/L
lnc-NEDD4-2:1	lncipedia	1.21774	0.00146436	lncRNA	1.8 μmol/L
lnc-SLC24A4-3:2	lncipedia	1.03244	0.00802172	lncRNA	1.8 μmol/L
lnc-RFXAP-4:5	lncipedia	1.54601	0.0127517	lncRNA	1.8 μmol/L
lnc-GLYATL2-5:1	lncipedia	-1.1392	0.047539	lncRNA	1.8 μmol/L
lnc-RAG1-5:3	lncipedia	-1.107	0.00656675	lncRNA	1.8 μmol/L
lnc-PLEKHO1-4:3	lncipedia	1.65395	0.0175899	lncRNA	1.8 μmol/L
lnc-ATP1A1-1:1	lncipedia	1.75087	0.0166152	lncRNA	1.8 μmol/L
lnc-DLEU2L-2:1	lncipedia	1.46129	0.0223296	lncRNA	1.8 μmol/L
lnc-KIAA1522-1:1	lncipedia	1.00244	0.00778324	lncRNA	1.8 μmol/L
lnc-USP25-10:1	lncipedia	-1.14202	0.031058	lncRNA	1.8 μmol/L
ENST00000455838	ENSEMBL_GENCODE	1.09599	0.00441592	lncRNA	1.8 μmol/L
ENST00000421068	ENSEMBL_GENCODE	1.45281	0.00768472	lncRNA	1.8 μmol/L
ENST00000456293	ENSEMBL_GENCODE	1.12695	0.00108349	lncRNA	1.8 μmol/L
ENST00000458220	ENSEMBL_GENCODE	1.00319	0.00671113	lncRNA	1.8 μmol/L
ENST00000419983	ENSEMBL_GENCODE	1.44426	0.00413704	lncRNA	1.8 μmol/L
lnc-HSFY2-10:1	lncipedia	-1.33233	0.00101269	lncRNA	1.8 μmol/L
lnc-HSPA12A-2:1	lncipedia	-1.28468	0.0241528	lncRNA	1.8 μmol/L
lnc-DNAJB4-2:1	lncipedia	1.69903	0.0475121	lncRNA	1.8 μmol/L
lnc-GPR157-1:3	lncipedia	1.0553	0.0322167	lncRNA	1.8 μmol/L
ENST00000624273	ENSEMBL_GENCODE	1.30663	0.000395661	lncRNA	1.8 μmol/L
ENST00000364259	ENSEMBL_GENCODE	1.08432	0.00572272	lncRNA	1.8 μmol/L
NR_002750	RefSeq	1.33387	0.00340117	lncRNA	1.8 μmol/L
NR_031705	RefSeq	1.42828	0.0478177	lncRNA	1.8 μmol/L
NR_002956	RefSeq	1.07564	0.0392047	lncRNA	1.8 μmol/L
lnc-GTPBP4-7:1	lncipedia	1.15527	0.00353924	lncRNA	1.8 μmol/L
NR_110787	RefSeq	1.68021	0.0030509	lncRNA	1.8 μmol/L
NR_120684	RefSeq	-1.36144	0.000619468	lncRNA	1.8 μmol/L
NR_038262	RefSeq	-1.05352	0.0126903	lncRNA	1.8 μmol/L
NR_002982	RefSeq	1.02039	0.0130077	lncRNA	1.8 μmol/L
NR_002580	RefSeq	1.52654	0.00475658	lncRNA	1.8 μmol/L
NR_002962	RefSeq	1.5906	0.000654931	lncRNA	1.8 μmol/L
ENST00000528204	ENSEMBL_GENCODE	-1.39585	0.0237563	lncRNA	1.8 μmol/L
NONHSAT022912	NONCODE	2.61273	0.00914544	lncRNA	1.8 μmol/L
ENST00000425161	ENSEMBL_GENCODE	1.60743	0.00140177	lncRNA	1.8 μmol/L
NR_002774	RefSeq	1.06568	0.00552424	lncRNA	1.8 μmol/L
lnc-BICD1-1:1	lncipedia	-1.21019	0.00752967	lncRNA	1.8 μmol/L
lnc-C12orf49-3:1	lncipedia	1.20307	0.0236849	lncRNA	1.8 μmol/L
NR_002575	RefSeq	1.20056	0.0025143	lncRNA	1.8 μmol/L
NONHSAT033089	NONCODE	-2.29779	0.0291316	lncRNA	1.8 μmol/L
ENST00000618151	ENSEMBL_GENCODE	2.08248	0.00462087	lncRNA	1.8 μmol/L
lnc-NDFIP2-1:4	lncipedia	1.24511	0.0299383	lncRNA	1.8 μmol/L
NR_039992	RefSeq	-1.43469	0.0245396	lncRNA	1.8 μmol/L
NONHSAT037850	NONCODE	1.79292	0.000865818	lncRNA	1.8 μmol/L
NONHSAT040502	NONCODE	1.67303	0.00855583	lncRNA	1.8 μmol/L
ENST00000384176	ENSEMBL_GENCODE	1.17297	0.00351253	lncRNA	1.8 μmol/L
lnc-DENND4A-6:1	lncipedia	1.4204	0.0369353	lncRNA	1.8 μmol/L
lnc-LRRC49-9:1	lncipedia	-1.18283	0.0184659	lncRNA	1.8 μmol/L
NONHSAT047402	NONCODE	-1.26983	0.0148141	lncRNA	1.8 μmol/L
NR_002576	RefSeq	1.19715	0.00459565	lncRNA	1.8 μmol/L
ENST00000577848	ENSEMBL_GENCODE	1.43622	0.0244941	lncRNA	1.8 μmol/L
lnc-MOCOS-2:1	lncipedia	-1.30026	0.00115562	lncRNA	1.8 μmol/L
lnc-KIAA1328-3:1	lncipedia	-1.2599	0.0364584	lncRNA	1.8 μmol/L
NONHSAT060782	NONCODE	-1.17431	0.00317727	lncRNA	1.8 μmol/L
NR_003705	RefSeq	1.11289	0.00614195	lncRNA	1.8 μmol/L
NONHSAT075098	NONCODE	1.32033	0.0153467	lncRNA	1.8 μmol/L
ENST00000365530	ENSEMBL_GENCODE	1.02554	0.0388885	lncRNA	1.8 μmol/L
NR_002981	RefSeq	2.15792	0.000404676	lncRNA	1.8 μmol/L
lnc-ISM1-3:1	lncipedia	-1.65199	0.0150696	lncRNA	1.8 μmol/L
ENST00000432621	ENSEMBL_GENCODE	-2.50273	0.0148476	lncRNA	1.8 μmol/L
NR_002325	RefSeq	1.06775	0.0168234	lncRNA	1.8 μmol/L
NONHSAT090466	NONCODE	1.50629	0.0139492	lncRNA	1.8 μmol/L
lnc-PLOD2-4:1	lncipedia	-1.33218	0.00575154	lncRNA	1.8 μmol/L
NONHSAT093801	NONCODE	1.15279	0.00132105	lncRNA	1.8 μmol/L
NONHSAT093923	NONCODE	-1.57702	0.000404676	lncRNA	1.8 μmol/L
NR_037888	RefSeq	-1.34547	0.0106853	lncRNA	1.8 μmol/L
lnc-CCDC96-2:1	lncipedia	1.00741	0.00317727	lncRNA	1.8 μmol/L
lnc-WDR1-12:1	lncipedia	-1.62918	0.0183094	lncRNA	1.8 μmol/L
lnc-STAP1-10:1	lncipedia	-1.15403	0.0454239	lncRNA	1.8 μmol/L
lnc-ELOVL6-1:1	lncipedia	-1.1231	0.0164994	lncRNA	1.8 μmol/L
lnc-ABCE1-5:1	lncipedia	-1.68221	0.00232648	lncRNA	1.8 μmol/L
lnc-SLC45A2-2:1	lncipedia	-1.52138	0.000865818	lncRNA	1.8 μmol/L
NR_003922	RefSeq	-1.7681	0.0445802	lncRNA	1.8 μmol/L
NR_037402	RefSeq	1.27243	0.0223296	lncRNA	1.8 μmol/L
NR_026776	RefSeq	1.15771	0.00317677	lncRNA	1.8 μmol/L
lnc-OGFRL1-4:1	lncipedia	-1.08763	0.0287359	lncRNA	1.8 μmol/L
NR_103538	RefSeq	2.29062	0.0264571	lncRNA	1.8 μmol/L
lnc-HLA-A-5:1	lncipedia	1.83279	0.0254067	lncRNA	1.8 μmol/L
ENST00000602992	ENSEMBL_GENCODE	-1.12428	0.0131657	lncRNA	1.8 μmol/L
NONHSAT120636	NONCODE	1.51711	0.0272075	lncRNA	1.8 μmol/L
NONHSAT121587	NONCODE	1.64529	0.0153371	lncRNA	1.8 μmol/L
NONHSAT122062	NONCODE	-1.20368	0.00115562	lncRNA	1.8 μmol/L
lnc-DNAJB6-4:2	lncipedia	1.04211	0.0124269	lncRNA	1.8 μmol/L
ENST00000502083	ENSEMBL_GENCODE	1.26532	0.00146436	lncRNA	1.8 μmol/L
NONHSAT127337	NONCODE	-2.47921	0.000423291	lncRNA	1.8 μmol/L
ENST00000577199	ENSEMBL_GENCODE	1.34592	0.0360125	lncRNA	1.8 μmol/L
lnc-ATAD2-2:1	lncipedia	2.47054	0.00845113	lncRNA	1.8 μmol/L
NR_125427	RefSeq	-1.83331	0.0333528	lncRNA	1.8 μmol/L
NR_038925	RefSeq	1.27954	0.00121444	lncRNA	1.8 μmol/L
NONHSAT130042	NONCODE	-2.0271	0.006325	lncRNA	1.8 μmol/L
lnc-C9orf92-2:1	lncipedia	-1.07398	0.0162063	lncRNA	1.8 μmol/L
lnc-VPS13A-2:1	lncipedia	-1.63075	0.000865818	lncRNA	1.8 μmol/L
NONHSAT134370	NONCODE	1.2436	0.00871269	lncRNA	1.8 μmol/L
lnc-FCN2-4:1	lncipedia	-1.08117	0.0248648	lncRNA	1.8 μmol/L
NONHSAT136246	NONCODE	-1.05313	0.0036566	lncRNA	1.8 μmol/L
lnc-PHF8-1:1	lncipedia	-1.2335	0.00136531	lncRNA	1.8 μmol/L
ENST00000618736	ENSEMBL_GENCODE	1.18927	0.0117228	lncRNA	1.8 μmol/L
NR_002966	RefSeq	1.28642	0.00679085	lncRNA	1.8 μmol/L
ENST00000573040	ENSEMBL_GENCODE	-1.60352	0.00311249	lncRNA	1.8 μmol/L
ENST00000565382	ENSEMBL_GENCODE	1.26064	0.0336149	lncRNA	1.8 μmol/L
NONHSAT147482	NONCODE	1.21653	0.0185862	lncRNA	1.8 μmol/L
ENST00000595624	ENSEMBL_GENCODE	-1.31825	0.0211211	lncRNA	1.8 μmol/L
ENST00000607970	ENSEMBL_GENCODE	-1.15791	0.00888641	lncRNA	1.8 μmol/L
ENST00000439325	ENSEMBL_GENCODE	-2.19796	0.0170474	lncRNA	1.8 μmol/L
ENST00000600805	ENSEMBL_GENCODE	-1.16352	0.0054297	lncRNA	1.8 μmol/L
ENST00000491930	ENSEMBL_GENCODE	1.17626	0.0405394	lncRNA	1.8 μmol/L
NR_125365	RefSeq	1.03458	0.025053	lncRNA	1.8 μmol/L
NR_002838	RefSeq	-1.22671	0.0214696	lncRNA	1.8 μmol/L
NR_047550	RefSeq	1.39805	0.0147876	lncRNA	1.8 μmol/L
ENST00000383686	ENSEMBL_GENCODE	-1.05269	0.0438848	lncRNA	1.8 μmol/L
NR_109779	RefSeq	-1.63546	0.000404676	lncRNA	1.8 μmol/L
ENST00000608883	ENSEMBL_GENCODE	1.99997	0.0125315	lncRNA	1.8 μmol/L
ENST00000608472	ENSEMBL_GENCODE	-1.02862	0.00834006	lncRNA	1.8 μmol/L
ENST00000490375	ENSEMBL_GENCODE	-1.29935	0.0217328	lncRNA	1.8 μmol/L
ENST00000623088	ENSEMBL_GENCODE	-1.91005	0.0235385	lncRNA	1.8 μmol/L
ENST00000441504	ENSEMBL_GENCODE	1.06245	0.0231288	lncRNA	1.8 μmol/L
ENST00000507934	ENSEMBL_GENCODE	-1.2416	0.0389646	lncRNA	1.8 μmol/L
ENST00000624941	ENSEMBL_GENCODE	-1.10562	0.00507836	lncRNA	1.8 μmol/L
ENST00000610012	ENSEMBL_GENCODE	1.9704	0.0392244	lncRNA	1.8 μmol/L
ENST00000503441	ENSEMBL_GENCODE	1.14924	0.00257713	lncRNA	1.8 μmol/L
ENST00000500224	ENSEMBL_GENCODE	1.82367	0.00664611	lncRNA	1.8 μmol/L
ENST00000513899	ENSEMBL_GENCODE	-1.21563	0.0112855	lncRNA	1.8 μmol/L
ENST00000513694	ENSEMBL_GENCODE	-1.3088	0.00355753	lncRNA	1.8 μmol/L
NR_125795	RefSeq	1.41528	0.000519075	lncRNA	1.8 μmol/L
ENST00000511422	ENSEMBL_GENCODE	-1.20853	0.00437076	lncRNA	1.8 μmol/L
ENST00000514867	ENSEMBL_GENCODE	-1.95722	0.00669547	lncRNA	1.8 μmol/L
ENST00000612967	ENSEMBL_GENCODE	-1.99202	0.0445646	lncRNA	1.8 μmol/L
ENST00000625064	ENSEMBL_GENCODE	1.34238	0.00612344	lncRNA	1.8 μmol/L
ENST00000520928	ENSEMBL_GENCODE	1.52841	0.0329305	lncRNA	1.8 μmol/L
NR_102741	RefSeq	1.32143	0.00907643	lncRNA	1.8 μmol/L
ENST00000520163	ENSEMBL_GENCODE	-1.45245	0.00609259	lncRNA	1.8 μmol/L
ENST00000534160	ENSEMBL_GENCODE	-1.3017	0.0116519	lncRNA	1.8 μmol/L
ENST00000607119	ENSEMBL_GENCODE	-1.12594	0.00753642	lncRNA	1.8 μmol/L
ENST00000607490	ENSEMBL_GENCODE	-1.96404	0.0300132	lncRNA	1.8 μmol/L
ENST00000606629	ENSEMBL_GENCODE	-2.03939	0.000337613	lncRNA	1.8 μmol/L
ENST00000594469	ENSEMBL_GENCODE	-1.49713	0.00370715	lncRNA	1.8 μmol/L
ENST00000439070	ENSEMBL_GENCODE	-1.27477	0.0268899	lncRNA	1.8 μmol/L
ENST00000415715	ENSEMBL_GENCODE	-2.13798	0.0299383	lncRNA	1.8 μmol/L
NR_109851	RefSeq	1.77502	0.000775485	lncRNA	1.8 μmol/L
ENST00000610021	ENSEMBL_GENCODE	2.04734	0.000733008	lncRNA	1.8 μmol/L
ENST00000518623	ENSEMBL_GENCODE	-2.10086	0.0179648	lncRNA	1.8 μmol/L
ENST00000606596	ENSEMBL_GENCODE	1.23849	0.000714025	lncRNA	1.8 μmol/L
ENST00000602578	ENSEMBL_GENCODE	1.25599	0.00324508	lncRNA	1.8 μmol/L
ENST00000522354	ENSEMBL_GENCODE	-2.44727	0.006325	lncRNA	1.8 μmol/L
ENST00000521894	ENSEMBL_GENCODE	-2.0396	0.000404676	lncRNA	1.8 μmol/L
ENST00000523977	ENSEMBL_GENCODE	-2.29673	0.00837376	lncRNA	1.8 μmol/L
ENST00000524085	ENSEMBL_GENCODE	1.47446	0.0369009	lncRNA	1.8 μmol/L
ENST00000522123	ENSEMBL_GENCODE	-1.29605	0.0336149	lncRNA	1.8 μmol/L
ENST00000523905	ENSEMBL_GENCODE	1.06532	0.0179648	lncRNA	1.8 μmol/L
ENST00000606778	ENSEMBL_GENCODE	1.90052	0.0240604	lncRNA	1.8 μmol/L
ENST00000518439	ENSEMBL_GENCODE	-1.74918	0.0148476	lncRNA	1.8 μmol/L
NR_125422	RefSeq	-1.31172	0.0161384	lncRNA	1.8 μmol/L
ENST00000624190	ENSEMBL_GENCODE	1.25099	0.00121444	lncRNA	1.8 μmol/L
ENST00000520885	ENSEMBL_GENCODE	1.17979	0.0035604	lncRNA	1.8 μmol/L
ENST00000517658	ENSEMBL_GENCODE	1.09306	0.00991263	lncRNA	1.8 μmol/L
ENST00000590767	ENSEMBL_GENCODE	-1.04529	0.0054297	lncRNA	1.8 μmol/L
NR_120592	RefSeq	-1.58698	0.00317727	lncRNA	1.8 μmol/L
ENST00000431813	ENSEMBL_GENCODE	-1.7724	0.0248489	lncRNA	1.8 μmol/L
NR_023390	RefSeq	-1.20963	0.0150696	lncRNA	1.8 μmol/L
ENST00000603949	ENSEMBL_GENCODE	-1.00568	0.00703681	lncRNA	1.8 μmol/L
ENST00000460965	ENSEMBL_GENCODE	1.00976	0.00383786	lncRNA	1.8 μmol/L
ENST00000436710	ENSEMBL_GENCODE	-1.21564	0.0187753	lncRNA	1.8 μmol/L
ENST00000415423	ENSEMBL_GENCODE	1.12552	0.00148358	lncRNA	1.8 μmol/L
ENST00000478294	ENSEMBL_GENCODE	1.84029	0.00774073	lncRNA	1.8 μmol/L
ENST00000426283	ENSEMBL_GENCODE	1.07404	0.0139762	lncRNA	1.8 μmol/L
ENST00000608335	ENSEMBL_GENCODE	-1.36977	0.024592	lncRNA	1.8 μmol/L
ENST00000613389	ENSEMBL_GENCODE	-3.88108	0.00115562	lncRNA	1.8 μmol/L
ENST00000618306	ENSEMBL_GENCODE	-3.32641	0.000408914	lncRNA	1.8 μmol/L
ENST00000439559	ENSEMBL_GENCODE	1.05031	0.00911208	lncRNA	1.8 μmol/L
NR_033969	RefSeq	-1.67534	0.00362924	lncRNA	1.8 μmol/L
ENST00000440198	ENSEMBL_GENCODE	-1.59961	0.00289413	lncRNA	1.8 μmol/L
ENST00000609123	ENSEMBL_GENCODE	1.32438	0.00789524	lncRNA	1.8 μmol/L
NR_120495	RefSeq	1.34992	0.00212804	lncRNA	1.8 μmol/L
ENST00000617058	ENSEMBL_GENCODE	3.1564	0.00194653	lncRNA	1.8 μmol/L
ENST00000611956	ENSEMBL_GENCODE	1.10172	0.00391226	lncRNA	1.8 μmol/L
ENST00000621752	ENSEMBL_GENCODE	1.07508	0.0166152	lncRNA	1.8 μmol/L
ENST00000414790	ENSEMBL_GENCODE	-1.03796	0.00315658	lncRNA	1.8 μmol/L
NR_110269	RefSeq	1.16628	0.00753642	lncRNA	1.8 μmol/L
NR_104603	RefSeq	-2.31898	0.0105252	lncRNA	1.8 μmol/L
ENST00000537724	ENSEMBL_GENCODE	-2.83067	0.00321365	lncRNA	1.8 μmol/L
NR_104598	RefSeq	-1.37	0.00205834	lncRNA	1.8 μmol/L
ENST00000614539	ENSEMBL_GENCODE	-1.31764	0.00253978	lncRNA	1.8 μmol/L
ENST00000617667	ENSEMBL_GENCODE	1.64321	0.000337613	lncRNA	1.8 μmol/L
ENST00000547898	ENSEMBL_GENCODE	-1.35108	0.0150696	lncRNA	1.8 μmol/L
ENST00000611243	ENSEMBL_GENCODE	-1.62445	0.00132105	lncRNA	1.8 μmol/L
ENST00000552502	ENSEMBL_GENCODE	1.34003	0.00542608	lncRNA	1.8 μmol/L
ENST00000552133	ENSEMBL_GENCODE	1.01503	0.00236287	lncRNA	1.8 μmol/L
ENST00000564531	ENSEMBL_GENCODE	1.03468	0.0128062	lncRNA	1.8 μmol/L
ENST00000610448	ENSEMBL_GENCODE	1.10569	0.00675557	lncRNA	1.8 μmol/L
ENST00000547552	ENSEMBL_GENCODE	1.65782	0.0150224	lncRNA	1.8 μmol/L
ENST00000621847	ENSEMBL_GENCODE	1.4591	0.0137622	lncRNA	1.8 μmol/L
ENST00000536412	ENSEMBL_GENCODE	-1.18725	0.0354999	lncRNA	1.8 μmol/L
ENST00000617300	ENSEMBL_GENCODE	-1.31201	0.0384178	lncRNA	1.8 μmol/L
ENST00000613543	ENSEMBL_GENCODE	-1.24428	0.00664611	lncRNA	1.8 μmol/L
ENST00000621809	ENSEMBL_GENCODE	1.12213	0.0337298	lncRNA	1.8 μmol/L
ENST00000619983	ENSEMBL_GENCODE	1.50676	0.0376547	lncRNA	1.8 μmol/L
ENST00000624087	ENSEMBL_GENCODE	1.20946	0.00205834	lncRNA	1.8 μmol/L
ENST00000461502	ENSEMBL_GENCODE	1.01275	0.00391226	lncRNA	1.8 μmol/L
ENST00000424165	ENSEMBL_GENCODE	-1.11696	0.0253889	lncRNA	1.8 μmol/L
ENST00000613261	ENSEMBL_GENCODE	1.04027	0.0124984	lncRNA	1.8 μmol/L
ENST00000432229	ENSEMBL_GENCODE	1.30181	0.049791	lncRNA	1.8 μmol/L
ENST00000415285	ENSEMBL_GENCODE	-1.04069	0.00101269	lncRNA	1.8 μmol/L
ENST00000619996	ENSEMBL_GENCODE	1.19569	0.00188522	lncRNA	1.8 μmol/L
NR_126499	RefSeq	1.28331	0.00275953	lncRNA	1.8 μmol/L
ENST00000418927	ENSEMBL_GENCODE	-1.48662	0.044177	lncRNA	1.8 μmol/L
ENST00000555850	ENSEMBL_GENCODE	-1.79622	0.0477147	lncRNA	1.8 μmol/L
ENST00000556328	ENSEMBL_GENCODE	2.36741	0.00199152	lncRNA	1.8 μmol/L
ENST00000612252	ENSEMBL_GENCODE	-1.11365	0.0346774	lncRNA	1.8 μmol/L
ENST00000551631	ENSEMBL_GENCODE	-1.06722	0.0150696	lncRNA	1.8 μmol/L
ENST00000565543	ENSEMBL_GENCODE	1.37996	0.0358008	lncRNA	1.8 μmol/L
ENST00000569596	ENSEMBL_GENCODE	1.68662	0.0205256	lncRNA	1.8 μmol/L
ENST00000561295	ENSEMBL_GENCODE	-1.55667	0.0334727	lncRNA	1.8 μmol/L
ENST00000570409	ENSEMBL_GENCODE	1.5961	0.00321017	lncRNA	1.8 μmol/L
ENST00000569895	ENSEMBL_GENCODE	-1.35626	0.00575154	lncRNA	1.8 μmol/L
ENST00000615581	ENSEMBL_GENCODE	1.20882	0.0469659	lncRNA	1.8 μmol/L
ENST00000574540	ENSEMBL_GENCODE	-1.67465	0.00585222	lncRNA	1.8 μmol/L
ENST00000568125	ENSEMBL_GENCODE	-1.31918	0.00858374	lncRNA	1.8 μmol/L
NR_102400	RefSeq	1.05856	0.0147362	lncRNA	1.8 μmol/L
ENST00000614576	ENSEMBL_GENCODE	1.13248	0.0201524	lncRNA	1.8 μmol/L
ENST00000621911	ENSEMBL_GENCODE	1.74166	0.0315153	lncRNA	1.8 μmol/L
ENST00000622369	ENSEMBL_GENCODE	1.30169	0.0147876	lncRNA	1.8 μmol/L
ENST00000615078	ENSEMBL_GENCODE	1.16013	0.00609259	lncRNA	1.8 μmol/L
NR_028503	RefSeq	-1.05442	0.00317727	lncRNA	1.8 μmol/L
ENST00000578710	ENSEMBL_GENCODE	-1.10864	0.0440649	lncRNA	1.8 μmol/L
ENST00000442355	ENSEMBL_GENCODE	1.69197	0.00125958	lncRNA	1.8 μmol/L
ENST00000495691	ENSEMBL_GENCODE	1.51758	0.00104308	lncRNA	1.8 μmol/L
ENST00000581474	ENSEMBL_GENCODE	-1.12549	0.0148476	lncRNA	1.8 μmol/L
ENST00000620689	ENSEMBL_GENCODE	1.37844	0.0023684	lncRNA	1.8 μmol/L
ENST00000411759	ENSEMBL_GENCODE	-1.32074	0.0127681	lncRNA	1.8 μmol/L
ENST00000586348	ENSEMBL_GENCODE	-1.00159	0.0139492	lncRNA	1.8 μmol/L
ENST00000623802	ENSEMBL_GENCODE	-1.03075	0.0469659	lncRNA	1.8 μmol/L
NR_130145	RefSeq	1.75199	0.0112855	lncRNA	1.8 μmol/L
NR_024391	RefSeq	-1.11535	0.0177748	lncRNA	1.8 μmol/L
ENST00000611384	ENSEMBL_GENCODE	1.58016	0.0405394	lncRNA	1.8 μmol/L
ENST00000589845	ENSEMBL_GENCODE	-1.6381	0.0386884	lncRNA	1.8 μmol/L
ENST00000624979	ENSEMBL_GENCODE	-2.31473	0.011386	lncRNA	1.8 μmol/L
ENST00000589932	ENSEMBL_GENCODE	1.73029	0.0336149	lncRNA	1.8 μmol/L
ENST00000592220	ENSEMBL_GENCODE	1.41184	0.00605067	lncRNA	1.8 μmol/L
ENST00000614440	ENSEMBL_GENCODE	1.11411	0.00120932	lncRNA	1.8 μmol/L
ENST00000586247	ENSEMBL_GENCODE	-1.01443	0.0469171	lncRNA	1.8 μmol/L
ENST00000599817	ENSEMBL_GENCODE	-2.06261	0.0122308	lncRNA	1.8 μmol/L
ENST00000596379	ENSEMBL_GENCODE	2.07819	0.0023684	lncRNA	1.8 μmol/L
ENST00000618800	ENSEMBL_GENCODE	1.49611	0.00104308	lncRNA	1.8 μmol/L
ENST00000624520	ENSEMBL_GENCODE	-1.04589	0.0438848	lncRNA	1.8 μmol/L
NR_111005	RefSeq	-1.12197	0.00114894	lncRNA	1.8 μmol/L
NR_038871	RefSeq	1.03898	0.00676081	lncRNA	1.8 μmol/L
ENST00000608391	ENSEMBL_GENCODE	1.05267	0.00437076	lncRNA	1.8 μmol/L
ENST00000411956	ENSEMBL_GENCODE	-1.19783	0.0230396	lncRNA	1.8 μmol/L
ENST00000516967	ENSEMBL_GENCODE	1.29113	0.0259471	lncRNA	1.8 μmol/L
ENST00000517226	ENSEMBL_GENCODE	1.61977	0.0381173	lncRNA	1.8 μmol/L
ENST00000623906	ENSEMBL_GENCODE	-1.31617	0.037885	lncRNA	1.8 μmol/L
ENST00000614365	ENSEMBL_GENCODE	-1.44445	0.037114	lncRNA	1.8 μmol/L
ENST00000612732	ENSEMBL_GENCODE	-1.47065	0.0257619	lncRNA	1.8 μmol/L
ENST00000515896	ENSEMBL_GENCODE	-1.40076	0.00907643	lncRNA	1.8 μmol/L
ENST00000623149	ENSEMBL_GENCODE	-1.42409	0.0293321	lncRNA	1.8 μmol/L
ENST00000624014	ENSEMBL_GENCODE	-1.40003	0.0441221	lncRNA	1.8 μmol/L
ENST00000363564	ENSEMBL_GENCODE	-1.34865	0.031333	lncRNA	1.8 μmol/L
ENST00000459316	ENSEMBL_GENCODE	1.04526	0.0175899	lncRNA	1.8 μmol/L
ENST00000391156	ENSEMBL_GENCODE	1.20116	0.00663852	lncRNA	1.8 μmol/L
ENST00000458806	ENSEMBL_GENCODE	1.02242	0.0303324	lncRNA	1.8 μmol/L
NR_002436	RefSeq	1.69439	0.00310684	lncRNA	1.8 μmol/L
ENST00000365659	ENSEMBL_GENCODE	1.06508	0.0219329	lncRNA	1.8 μmol/L
ENST00000363365	ENSEMBL_GENCODE	1.36636	0.0019072	lncRNA	1.8 μmol/L
ENST00000408792	ENSEMBL_GENCODE	1.66212	0.00188522	lncRNA	1.8 μmol/L
ENST00000384234	ENSEMBL_GENCODE	1.64963	0.0125315	lncRNA	1.8 μmol/L
ENST00000516482	ENSEMBL_GENCODE	1.0396	0.0148683	lncRNA	1.8 μmol/L
ENST00000365504	ENSEMBL_GENCODE	1.32077	0.00135024	lncRNA	1.8 μmol/L
ENST00000384366	ENSEMBL_GENCODE	1.03857	0.00194653	lncRNA	1.8 μmol/L
ENST00000391256	ENSEMBL_GENCODE	1.4531	0.00853264	lncRNA	1.8 μmol/L
ENST00000459584	ENSEMBL_GENCODE	1.19514	0.0302714	lncRNA	1.8 μmol/L
ENST00000364129	ENSEMBL_GENCODE	1.08309	0.004684	lncRNA	1.8 μmol/L
ENST00000364287	ENSEMBL_GENCODE	1.35134	0.00317727	lncRNA	1.8 μmol/L
ENST00000391076	ENSEMBL_GENCODE	1.03262	0.00459565	lncRNA	1.8 μmol/L
ENST00000363181	ENSEMBL_GENCODE	2.5626	0.0150696	lncRNA	1.8 μmol/L
ENST00000365570	ENSEMBL_GENCODE	1.07574	0.044177	lncRNA	1.8 μmol/L
ENST00000384688	ENSEMBL_GENCODE	1.35668	0.00243724	lncRNA	1.8 μmol/L
ENST00000408166	ENSEMBL_GENCODE	1.65267	0.00660873	lncRNA	1.8 μmol/L
NR_001285	RefSeq	1.76034	0.00324508	lncRNA	1.8 μmol/L
ENST00000459126	ENSEMBL_GENCODE	1.83335	0.00110042	lncRNA	1.8 μmol/L
ENST00000517114	ENSEMBL_GENCODE	1.10111	0.00459565	lncRNA	1.8 μmol/L
ENST00000391288	ENSEMBL_GENCODE	1.24605	0.00755059	lncRNA	1.8 μmol/L
ENST00000516427	ENSEMBL_GENCODE	1.06194	0.0170392	lncRNA	1.8 μmol/L
ENST00000364672	ENSEMBL_GENCODE	1.01101	0.0291316	lncRNA	1.8 μmol/L
ENST00000363336	ENSEMBL_GENCODE	1.69913	0.00845113	lncRNA	1.8 μmol/L
ENST00000516327	ENSEMBL_GENCODE	1.3399	0.00391226	lncRNA	1.8 μmol/L
ENST00000516133	ENSEMBL_GENCODE	1.37338	0.0150305	lncRNA	1.8 μmol/L
NR_002449	RefSeq	1.60226	0.00252719	lncRNA	1.8 μmol/L
ENST00000384401	ENSEMBL_GENCODE	1.27634	0.00383786	lncRNA	1.8 μmol/L
ENST00000363961	ENSEMBL_GENCODE	1.42436	0.0119742	lncRNA	1.8 μmol/L
ENST00000364993	ENSEMBL_GENCODE	1.92125	0.000378746	lncRNA	1.8 μmol/L
ENST00000364027	ENSEMBL_GENCODE	1.32923	0.00301653	lncRNA	1.8 μmol/L
NR_003012	RefSeq	1.38034	0.00576932	lncRNA	1.8 μmol/L
ENST00000363836	ENSEMBL_GENCODE	1.13648	0.0120475	lncRNA	1.8 μmol/L
ENST00000364937	ENSEMBL_GENCODE	1.17289	0.00285997	lncRNA	1.8 μmol/L
NR_002588	RefSeq	1.13982	0.0102325	lncRNA	1.8 μmol/L
ENST00000390859	ENSEMBL_GENCODE	1.65499	0.0182533	lncRNA	1.8 μmol/L
ENST00000516956	ENSEMBL_GENCODE	1.17781	0.00960171	lncRNA	1.8 μmol/L
ENST00000364957	ENSEMBL_GENCODE	2.51102	0.0395299	lncRNA	1.8 μmol/L
ENST00000583861	ENSEMBL_GENCODE	1.6312	0.00261198	lncRNA	1.8 μmol/L
ENST00000516595	ENSEMBL_GENCODE	1.06969	0.0454239	lncRNA	1.8 μmol/L
ENST00000515969	ENSEMBL_GENCODE	1.50677	0.00281432	lncRNA	1.8 μmol/L
ENST00000612089	ENSEMBL_GENCODE	1.05127	0.0459793	lncRNA	1.8 μmol/L
ENST00000617424	ENSEMBL_GENCODE	-1.22837	0.0364189	lncRNA	1.8 μmol/L
ENST00000362224	ENSEMBL_GENCODE	-1.15487	0.0395499	lncRNA	1.8 μmol/L
ENST00000439406	ENSEMBL_GENCODE	1.96282	0.0332168	lncRNA	1.8 μmol/L
lnc-BDH1-9:1	lncipedia	1.45459	0.000540254	lncRNA	1.8 μmol/L
lnc-PLXND1-1:1	lncipedia	-2.24137	0.0139762	lncRNA	1.8 μmol/L
lnc-SPCS3-1:1	lncipedia	-1.17727	0.0303324	lncRNA	1.8 μmol/L
ENST00000524287	ENSEMBL_GENCODE	-1.01035	0.017204	lncRNA	1.8 μmol/L
ENST00000553247	ENSEMBL_GENCODE	-1.08599	0.00142055	lncRNA	1.8 μmol/L
lnc-PCTP-1:1	lncipedia	-1.55299	0.0130517	lncRNA	1.8 μmol/L
lnc-TRIP10-4:1	lncipedia	-1.13311	0.00179875	lncRNA	1.8 μmol/L
lnc-TMEM75-3:5	lncipedia	-1.23707	0.0181651	lncRNA	1.8 μmol/L
NR_125805	RefSeq	-1.28289	0.0439816	lncRNA	1.8 μmol/L
lnc-TMEM206-1:2	lncipedia	-1.97224	0.0334573	lncRNA	1.8 μmol/L
lnc-MIPOL1-4:1	lncipedia	-1.62268	0.00104308	lncRNA	1.8 μmol/L
lnc-BMPER-1:1	lncipedia	-1.4594	0.0131311	lncRNA	1.8 μmol/L
lnc-FAM75A6-1:1	lncipedia	1.43477	0.00114894	lncRNA	1.8 μmol/L
lnc-NHP2L1-1:1	lncipedia	1.34121	0.0127672	lncRNA	1.8 μmol/L
lnc-RPGR-1:1	lncipedia	1.7928	0.0310355	lncRNA	1.8 μmol/L
lnc-ID3-1:1	lncipedia	1.82593	0.0124008	lncRNA	1.8 μmol/L
lnc-RUNX2-2:1	lncipedia	1.15873	0.00891272	lncRNA	1.8 μmol/L
lnc-HPCAL1-1:7	lncipedia	1.21877	0.00802172	lncRNA	1.8 μmol/L
lnc-GFPT2-1:1	lncipedia	1.04782	0.00140292	lncRNA	1.8 μmol/L
NR_046225	RefSeq	1.90841	0.000355562	lncRNA	1.8 μmol/L
NR_047116	RefSeq	2.03581	0.00816498	lncRNA	1.8 μmol/L
lnc-EPHA7-2:1	lncipedia	-1.95839	0.0138225	lncRNA	1.8 μmol/L
lnc-ZNF169-1:1	lncipedia	1.13359	0.0164222	lncRNA	1.8 μmol/L
NR_046343	RefSeq	1.21481	0.00998789	lncRNA	1.8 μmol/L
ENST00000529069	ENSEMBL_GENCODE	-1.14579	0.0485446	lncRNA	1.8 μmol/L
lnc-RP11-6F2.7.1-1:1	lncipedia	1.54035	0.0497946	lncRNA	1.8 μmol/L
lnc-FAIM3-2:1	lncipedia	1.99979	0.000337613	lncRNA	1.8 μmol/L
NR_108071	RefSeq	1.02912	0.00437076	lncRNA	1.8 μmol/L
lnc-FAM113B-5:1	lncipedia	-2.35905	0.000395661	lncRNA	1.8 μmol/L
lnc-UNC80-2:2	lncipedia	-2.04414	0.00964921	lncRNA	1.8 μmol/L
NR_104609	RefSeq	1.85109	0.0470008	lncRNA	1.8 μmol/L
lnc-SDIM1-3:7	lncipedia	-1.32236	0.00114894	lncRNA	1.8 μmol/L
lnc-EXT1-3:2	lncipedia	-1.04698	0.00671113	lncRNA	1.8 μmol/L
lnc-EXOC4-1:1	lncipedia	-2.43469	0.00205838	lncRNA	1.8 μmol/L
ENST00000508015	ENSEMBL_GENCODE	-1.64026	0.0265667	lncRNA	1.8 μmol/L
lnc-MGST1-2:1	lncipedia	-2.36903	0.0188586	lncRNA	1.8 μmol/L
NR_038358	RefSeq	1.20756	0.0459935	lncRNA	1.8 μmol/L
lnc-GOLGA8J-2:2	lncipedia	2.26783	0.0168234	lncRNA	1.8 μmol/L
lnc-ARID2-3:7	lncipedia	-1.48616	0.00140292	lncRNA	1.8 μmol/L
eric_hg_1	lncRNAdb	1.24104	0.00328892	lncRNA	1.8 μmol/L
lnc-DCTD-1:3	lncipedia	1.05057	0.00108349	lncRNA	1.8 μmol/L
NR_110417	RefSeq	-1.26896	0.0470008	lncRNA	1.8 μmol/L
lnc-KIF20B-4:1	lncipedia	1.58377	0.0218689	lncRNA	1.8 μmol/L
NR_002936	RefSeq	1.26808	0.00107475	lncRNA	1.8 μmol/L
NR_003139	RefSeq	1.315	0.0170392	lncRNA	1.8 μmol/L
NR_002977	RefSeq	1.91828	0.00192207	lncRNA	1.8 μmol/L
lnc-TDRKH-1:1	lncipedia	1.57598	0.0364046	lncRNA	1.8 μmol/L
lnc-BMP4-1:2	lncipedia	-3.21608	0.0139492	lncRNA	1.8 μmol/L
lnc-PRMT6-1:1	lncipedia	1.16957	0.0369009	lncRNA	1.8 μmol/L
NR_024493	RefSeq	-1.13651	0.00140292	lncRNA	1.8 μmol/L
NR_002439	RefSeq	1.7284	0.00159684	lncRNA	1.8 μmol/L
NR_024349	RefSeq	1.20737	0.00108349	lncRNA	1.8 μmol/L
lnc-DHX32-1:2	lncipedia	-2.34984	0.000274243	lncRNA	1.8 μmol/L
lnc-AGAP5-1:6	lncipedia	-1.1518	0.00433162	lncRNA	1.8 μmol/L
lnc-NKX6-2-1:1	lncipedia	-1.41812	0.0210963	lncRNA	1.8 μmol/L
lnc-RESP18-6:1	lncipedia	1.01343	0.0379501	lncRNA	1.8 μmol/L
NR_002995	RefSeq	1.08973	0.0157175	lncRNA	1.8 μmol/L
lnc-CDC123-3:1	lncipedia	-1.16583	0.0164222	lncRNA	1.8 μmol/L
lnc-TMCC3-2:1	lncipedia	-1.50507	0.0183416	lncRNA	1.8 μmol/L
lnc-IL2RA-1:1	lncipedia	-1.59299	0.00179875	lncRNA	1.8 μmol/L
lnc-BAG2-2:3	lncipedia	1.03152	0.0438848	lncRNA	1.8 μmol/L
lnc-EFHC1-1:1	lncipedia	-2.22952	0.0148141	lncRNA	1.8 μmol/L
ENST00000447343	ENSEMBL_GENCODE	1.2484	0.0413312	lncRNA	1.8 μmol/L
lnc-PEX14-1:5	lncipedia	1.66255	0.027186	lncRNA	1.8 μmol/L
lnc-SFPQ-2:5	lncipedia	1.19553	0.0094315	lncRNA	1.8 μmol/L
lnc-MRPS15-2:2	lncipedia	-2.41985	0.0128915	lncRNA	1.8 μmol/L
lnc-KIF2C-2:1	lncipedia	1.0563	0.0157175	lncRNA	1.8 μmol/L
lnc-TCTEX1D1-3:1	lncipedia	-1.99058	0.0242548	lncRNA	1.8 μmol/L
lnc-GNG5-6:1	lncipedia	-2.88316	0.00191459	lncRNA	1.8 μmol/L
lnc-SORT1-3:1	lncipedia	1.87972	0.031018	lncRNA	1.8 μmol/L
NR_052025	RefSeq	1.1268	0.00328892	lncRNA	1.8 μmol/L
lnc-HFE2-2:1	lncipedia	1.60475	0.000392926	lncRNA	1.8 μmol/L
lnc-EIF2D-1:2	lncipedia	1.41129	0.00437076	lncRNA	1.8 μmol/L
lnc-CAPN2-3:1	lncipedia	1.13119	0.00121444	lncRNA	1.8 μmol/L
lnc-FBXO18-1:1	lncipedia	-1.97685	0.00289413	lncRNA	1.8 μmol/L
lnc-ZNF25-2:1	lncipedia	1.42284	0.0432643	lncRNA	1.8 μmol/L
lnc-O3FAR1-1:1	lncipedia	1.11455	0.00553017	lncRNA	1.8 μmol/L
lnc-SCD-1:8	lncipedia	-1.09628	0.00459128	lncRNA	1.8 μmol/L
lnc-DPCD-2:2	lncipedia	-1.30406	0.0273994	lncRNA	1.8 μmol/L
NR_074088	RefSeq	-1.67974	0.00108349	lncRNA	1.8 μmol/L
NR_109855	RefSeq	1.58312	0.000865818	lncRNA	1.8 μmol/L
ENST00000516448	ENSEMBL_GENCODE	-1.70536	0.0246893	lncRNA	1.8 μmol/L
lnc-TNNT3-4:1	lncipedia	-1.31482	0.0356219	lncRNA	1.8 μmol/L
lnc-ZDHHC13-5:1	lncipedia	-1.87878	0.00984275	lncRNA	1.8 μmol/L
lnc-RAB3IL1-2:2	lncipedia	1.01943	0.0143055	lncRNA	1.8 μmol/L
lnc-KLHL35-5:1	lncipedia	1.31674	0.018372	lncRNA	1.8 μmol/L
NR_104256	RefSeq	1.23492	0.00301653	lncRNA	1.8 μmol/L
lnc-RAB39A-1:1	lncipedia	1.72214	0.00437076	lncRNA	1.8 μmol/L
lnc-TTC12-3:2	lncipedia	-1.59492	0.0373412	lncRNA	1.8 μmol/L
lnc-GOLT1B-2:4	lncipedia	-1.26405	0.00104308	lncRNA	1.8 μmol/L
lnc-TMEM106C-7:1	lncipedia	1.53395	0.0299383	lncRNA	1.8 μmol/L
lnc-USP15-1:1	lncipedia	1.27466	0.00855583	lncRNA	1.8 μmol/L
lnc-PHLDA1-1:1	lncipedia	1.19991	0.00124224	lncRNA	1.8 μmol/L
lnc-NR2C1-2:5	lncipedia	2.36628	0.0172503	lncRNA	1.8 μmol/L
lnc-RASL11A-1:4	lncipedia	1.32669	0.0106853	lncRNA	1.8 μmol/L
lnc-RXFP2-3:1	lncipedia	-2.00945	0.0159589	lncRNA	1.8 μmol/L
lnc-RP11-298P3.4.1-2:10	lncipedia	1.16369	0.00457057	lncRNA	1.8 μmol/L
lnc-RFC3-3:1	lncipedia	-1.31034	0.00891272	lncRNA	1.8 μmol/L
lnc-SOHLH2-3:1	lncipedia	-1.76009	0.00328892	lncRNA	1.8 μmol/L
lnc-TRPC4-1:4	lncipedia	-1.37667	0.0369353	lncRNA	1.8 μmol/L
lnc-INTS6-3:1	lncipedia	1.28472	0.00121016	lncRNA	1.8 μmol/L
lnc-BIVM-6:1	lncipedia	1.63217	0.00161407	lncRNA	1.8 μmol/L
NR_047568	RefSeq	-1.1164	0.0128915	lncRNA	1.8 μmol/L
lnc-HEATR5A-3:1	lncipedia	1.09999	0.00255058	lncRNA	1.8 μmol/L
lnc-DACT1-2:1	lncipedia	1.54078	0.00811672	lncRNA	1.8 μmol/L
lnc-CTD-2547L24.3.1-6:1	lncipedia	1.44865	0.0108886	lncRNA	1.8 μmol/L
lnc-GRAMD2-6:1	lncipedia	-1.04177	0.00179875	lncRNA	1.8 μmol/L
lnc-C15orf37-2:1	lncipedia	-1.08007	0.00204072	lncRNA	1.8 μmol/L
lnc-PDE8A-2:3	lncipedia	-1.13575	0.0235385	lncRNA	1.8 μmol/L
NR_130735	RefSeq	2.06264	0.0137622	lncRNA	1.8 μmol/L
lnc-TMEM106A-3:1	lncipedia	1.74765	0.00575154	lncRNA	1.8 μmol/L
lnc-ZNF652-2:1	lncipedia	1.05732	0.0223296	lncRNA	1.8 μmol/L
lnc-QRICH2-1:2	lncipedia	1.07458	0.00207805	lncRNA	1.8 μmol/L
lnc-LINC00470-2:1	lncipedia	1.02722	0.00289413	lncRNA	1.8 μmol/L
lnc-AP001793.1-6:2	lncipedia	-1.61944	0.00437076	lncRNA	1.8 μmol/L
lnc-KCTD1-5:2	lncipedia	-1.14245	0.00580599	lncRNA	1.8 μmol/L
ENST00000600644	ENSEMBL_GENCODE	-1.36035	0.0206453	lncRNA	1.8 μmol/L
NR_038340	RefSeq	-1.2046	0.0356035	lncRNA	1.8 μmol/L
lnc-UHRF1-4:1	lncipedia	1.26323	0.0128062	lncRNA	1.8 μmol/L
lnc-FBXL12-2:2	lncipedia	1.75047	0.0201483	lncRNA	1.8 μmol/L
lnc-ZNF607-1:1	lncipedia	1.28271	0.00209392	lncRNA	1.8 μmol/L
lnc-FCGBP-2:1	lncipedia	-1.85566	0.00428181	lncRNA	1.8 μmol/L
lnc-FLT3LG-1:8	lncipedia	1.03814	0.0154032	lncRNA	1.8 μmol/L
lnc-EFEMP1-6:1	lncipedia	-2.07584	0.0165037	lncRNA	1.8 μmol/L
lnc-RGPD6-2:1	lncipedia	1.15509	0.00107475	lncRNA	1.8 μmol/L
lnc-PROC-3:1	lncipedia	1.27919	0.0481306	lncRNA	1.8 μmol/L
lnc-GALNT5-3:1	lncipedia	1.87082	0.0208985	lncRNA	1.8 μmol/L
lnc-MPZL1-2:2	lncipedia	1.27456	0.00289413	lncRNA	1.8 μmol/L
lnc-AKIP1-9:2	lncipedia	1.0964	0.00565688	lncRNA	1.8 μmol/L
lnc-AEBP2-7:1	lncipedia	1.22171	0.00137228	lncRNA	1.8 μmol/L
lnc-RNF149-3:1	lncipedia	1.30843	0.00104308	lncRNA	1.8 μmol/L
lnc-LIMS3.1-3:1	lncipedia	1.07048	0.0105252	lncRNA	1.8 μmol/L
lnc-MED14-9:1	lncipedia	1.56616	0.00195887	lncRNA	1.8 μmol/L
lnc-SPRYD7-4:1	lncipedia	-1.23555	0.00861367	lncRNA	1.8 μmol/L
lnc-GRK1-1:1	lncipedia	1.26245	0.00431154	lncRNA	1.8 μmol/L
lnc-AGAP1-3:2	lncipedia	1.08337	0.0117228	lncRNA	1.8 μmol/L
NR_003687	RefSeq	1.06316	0.0314649	lncRNA	1.8 μmol/L
lnc-AARS2-3:1	lncipedia	-1.20958	0.00206327	lncRNA	1.8 μmol/L
lnc-PRLHR-4:1	lncipedia	1.05649	0.0110425	lncRNA	1.8 μmol/L
NR_040022	RefSeq	1.253	0.00360444	lncRNA	1.8 μmol/L
lnc-RP11-817J15.3.1-6:1	lncipedia	-1.01022	0.00205834	lncRNA	1.8 μmol/L
lnc-EXD2-7:1	lncipedia	-1.67269	0.000395661	lncRNA	1.8 μmol/L
NR_024356	RefSeq	1.01171	0.00275843	lncRNA	1.8 μmol/L
lnc-TNNT2-1:3	lncipedia	-2.57589	0.00461287	lncRNA	1.8 μmol/L
NR_003695	RefSeq	1.10488	0.00329783	lncRNA	1.8 μmol/L
lnc-OTX1-5:1	lncipedia	1.83171	0.00245907	lncRNA	1.8 μmol/L
lnc-NEK8-2:1	lncipedia	1.03883	0.016552	lncRNA	1.8 μmol/L
NR_003684	RefSeq	1.32609	0.00754165	lncRNA	1.8 μmol/L
lnc-TDRD9-AS1-2:3	lncipedia	1.48413	0.00422438	lncRNA	1.8 μmol/L
lnc-GCN1L1-2:1	lncipedia	1.29811	0.0155274	lncRNA	1.8 μmol/L
NR_126368	RefSeq	-1.01843	0.0354999	lncRNA	1.8 μmol/L
NR_110589	RefSeq	-1.31343	0.0214552	lncRNA	1.8 μmol/L
lnc-IGFL3-6:1	lncipedia	-1.14201	0.0263227	lncRNA	1.8 μmol/L
lnc-SLC16A14-4:1	lncipedia	1.0926	0.0405938	lncRNA	1.8 μmol/L
ENST00000623640	ENSEMBL_GENCODE	1.19526	0.01124	lncRNA	1.8 μmol/L
lnc-LSS-2:1	lncipedia	-1.17931	0.00254694	lncRNA	1.8 μmol/L
lnc-IL17RE-3:1	lncipedia	1.97993	0.0303598	lncRNA	1.8 μmol/L
lnc-TMPPE-1:2	lncipedia	1.27407	0.00114894	lncRNA	1.8 μmol/L
NR_033965	RefSeq	-1.03775	0.0258736	lncRNA	1.8 μmol/L
lnc-LMOD3-3:1	lncipedia	-1.35132	0.0139492	lncRNA	1.8 μmol/L
lnc-COL8A1-3:3	lncipedia	-1.05668	0.0017694	lncRNA	1.8 μmol/L
lnc-P2RY12-1:1	lncipedia	-1.05965	0.00948288	lncRNA	1.8 μmol/L
lnc-AC069257.9.1-13:1	lncipedia	1.15983	0.00907643	lncRNA	1.8 μmol/L
lnc-MAEA-1:2	lncipedia	1.66317	0.0467846	lncRNA	1.8 μmol/L
lnc-CD38-6:1	lncipedia	-1.14495	0.00620941	lncRNA	1.8 μmol/L
lnc-RASL11B-3:6	lncipedia	1.00319	0.0253825	lncRNA	1.8 μmol/L
lnc-ADH5-6:1	lncipedia	1.01587	0.0101956	lncRNA	1.8 μmol/L
lnc-C4orf17-4:2	lncipedia	-1.53785	0.0296684	lncRNA	1.8 μmol/L
lnc-TBCK-4:1	lncipedia	-1.72521	0.00864551	lncRNA	1.8 μmol/L
NR_125882	RefSeq	-2.31153	0.0389698	lncRNA	1.8 μmol/L
lnc-FBXW7-4:1	lncipedia	1.05686	0.00643985	lncRNA	1.8 μmol/L
lnc-RXFP1-1:2	lncipedia	1.06392	0.00856376	lncRNA	1.8 μmol/L
lnc-RWDD4-2:5	lncipedia	-1.68719	0.0422062	lncRNA	1.8 μmol/L
lnc-FAM105B-11:1	lncipedia	-2.26876	0.0118138	lncRNA	1.8 μmol/L
NR_027027	RefSeq	1.2311	0.00656675	lncRNA	1.8 μmol/L
lnc-ITGA2-4:2	lncipedia	-2.59727	0.00422438	lncRNA	1.8 μmol/L
lnc-C5orf63-6:1	lncipedia	1.79181	0.0036145	lncRNA	1.8 μmol/L
lnc-ZNF354B-2:1	lncipedia	2.33843	0.0364189	lncRNA	1.8 μmol/L
NR_004398	RefSeq	1.10065	0.011386	lncRNA	1.8 μmol/L
NR_004396	RefSeq	2.12899	0.00205834	lncRNA	1.8 μmol/L
NR_003943	RefSeq	1.03133	0.0129283	lncRNA	1.8 μmol/L
NR_003939	RefSeq	1.29456	0.00651195	lncRNA	1.8 μmol/L
lnc-POU3F2-5:1	lncipedia	-1.75187	0.000378746	lncRNA	1.8 μmol/L
lnc-HACE1-7:1	lncipedia	-1.12202	0.00285997	lncRNA	1.8 μmol/L
NR_033896	RefSeq	-1.19459	0.0251671	lncRNA	1.8 μmol/L
lnc-SCAF8-2:1	lncipedia	-1.03603	0.0146935	lncRNA	1.8 μmol/L
NR_003076	RefSeq	1.76036	0.0043075	lncRNA	1.8 μmol/L
lnc-FOXK1-4:1	lncipedia	-2.37186	0.000318786	lncRNA	1.8 μmol/L
NR_003054	RefSeq	1.65424	0.0012249	lncRNA	1.8 μmol/L
lnc-TSPAN13-3:2	lncipedia	-1.56601	0.031018	lncRNA	1.8 μmol/L
NR_003048	RefSeq	1.1675	0.00115562	lncRNA	1.8 μmol/L
NR_003016	RefSeq	1.11693	0.0157548	lncRNA	1.8 μmol/L
NR_003007	RefSeq	1.03315	0.00507836	lncRNA	1.8 μmol/L
NR_002990	RefSeq	1.01416	0.00317727	lncRNA	1.8 μmol/L
NR_002963	RefSeq	1.18768	0.00487515	lncRNA	1.8 μmol/L
NR_002579	RefSeq	1.5806	0.000378746	lncRNA	1.8 μmol/L
NR_002583	RefSeq	1.22922	0.00669547	lncRNA	1.8 μmol/L
NR_002574	RefSeq	1.20388	0.0311965	lncRNA	1.8 μmol/L
NR_002442	RefSeq	1.15322	0.00845113	lncRNA	1.8 μmol/L
NR_002324	RefSeq	1.34471	0.00162677	lncRNA	1.8 μmol/L
NR_000027	RefSeq	1.08396	0.0141484	lncRNA	1.8 μmol/L
lnc-LEP-5:2	lncipedia	-1.66464	0.0258774	lncRNA	1.8 μmol/L
NR_000017	RefSeq	1.39948	0.00656675	lncRNA	1.8 μmol/L
lnc-AC233282.2-7:1	lncipedia	1.00669	0.0462406	lncRNA	1.8 μmol/L
lnc-BLACE-2:1	lncipedia	1.15439	0.00733448	lncRNA	1.8 μmol/L
lnc-DNAJB6-3:1	lncipedia	1.04706	0.00328892	lncRNA	1.8 μmol/L
lnc-BNIP3L-2:1	lncipedia	-1.69736	0.0289027	lncRNA	1.8 μmol/L
lnc-EPHX2-3:1	lncipedia	-1.39281	0.000865818	lncRNA	1.8 μmol/L
lnc-ABRA-2:3	lncipedia	-2.11054	0.0317948	lncRNA	1.8 μmol/L
lnc-ZNF707-3:1	lncipedia	-1.80644	0.0237458	lncRNA	1.8 μmol/L
lnc-HAUS6-1:3	lncipedia	1.18085	0.00181113	lncRNA	1.8 μmol/L
lnc-C9orf35-3:1	lncipedia	-1.4194	0.0106425	lncRNA	1.8 μmol/L
lnc-IARS-2:1	lncipedia	1.61247	0.019507	lncRNA	1.8 μmol/L
lnc-OLFML2A-1:2	lncipedia	2.45035	0.0043075	lncRNA	1.8 μmol/L
lnc-CXorf38-6:1	lncipedia	-1.55398	0.0265488	lncRNA	1.8 μmol/L
lnc-MED14-7:1	lncipedia	1.20425	0.00416334	lncRNA	1.8 μmol/L
NR_026742	RefSeq	1.35563	0.0127672	lncRNA	1.8 μmol/L
lnc-XAGE1D-2:1	lncipedia	1.32291	0.0271798	lncRNA	1.8 μmol/L
lnc-VSIG4-1:1	lncipedia	1.48675	0.0482324	lncRNA	1.8 μmol/L
lnc-STARD8-4:1	lncipedia	-1.71305	0.022347	lncRNA	1.8 μmol/L
lnc-FAM122B-2:1	lncipedia	1.05528	0.00523499	lncRNA	1.8 μmol/L
lnc-MMGT1-2:1	lncipedia	2.27724	0.0235385	lncRNA	1.8 μmol/L
ENST00000426089	ENSEMBL_GENCODE	1.18024	0.0148838	lncRNA	1.8 μmol/L
lnc-MT2A-1:1	lncipedia	2.03341	0.0112855	lncRNA	1.8 μmol/L
lnc-DHX38-4:2	lncipedia	-1.99272	0.0422062	lncRNA	1.8 μmol/L
lnc-SOX15-2:1	lncipedia	1.16314	0.00132105	lncRNA	1.8 μmol/L
NR_027125	RefSeq	1.0686	0.00146436	lncRNA	1.8 μmol/L
lnc-PAQR4-2:1	lncipedia	-1.02398	0.00212695	lncRNA	1.8 μmol/L
NR_024360	RefSeq	-2.42452	0.000423291	lncRNA	1.8 μmol/L
NR_105006	RefSeq	-1.61767	0.00700046	lncRNA	1.8 μmol/L
NR_027064	RefSeq	1.29062	0.0394022	lncRNA	1.8 μmol/L
NR_024623	RefSeq	-1.12034	0.0351543	lncRNA	1.8 μmol/L
ENST00000622952	ENSEMBL_GENCODE	1.37554	0.0399648	lncRNA	1.8 μmol/L
lnc-PKLR-6:1	lncipedia	-2.1221	0.0235385	lncRNA	1.8 μmol/L
lnc-TEX9-3:1	lncipedia	-1.4291	0.0334727	lncRNA	1.8 μmol/L
lnc-ZNF516-11:1	lncipedia	1.29125	0.0143709	lncRNA	1.8 μmol/L
lnc-USP25-9:1	lncipedia	-1.20951	0.00553498	lncRNA	1.8 μmol/L
lnc-FILIP1L-6:1	lncipedia	-1.13809	0.0284528	lncRNA	1.8 μmol/L
lnc-NEUROD6-3:1	lncipedia	1.08752	0.0369353	lncRNA	1.8 μmol/L
lnc-DPCD-4:1	lncipedia	-1.23217	0.0477051	lncRNA	1.8 μmol/L
lnc-BCL11A-11:1	lncipedia	-1.63911	0.00366061	lncRNA	1.8 μmol/L
NR_029598	RefSeq	-1.21497	0.0375012	lncRNA	1.8 μmol/L
NR_110023	RefSeq	1.58369	0.00179875	lncRNA	1.8 μmol/L
lnc-C5orf27-4:4	lncipedia	-1.03885	0.00378877	lncRNA	1.8 μmol/L
ENST00000605917	ENSEMBL_GENCODE	-1.85509	0.00580599	lncRNA	1.8 μmol/L
lnc-OR10J3-2:1	lncipedia	1.52087	0.00306191	lncRNA	1.8 μmol/L
lnc-EML4-9:2	lncipedia	1.3682	0.0328958	lncRNA	1.8 μmol/L
NR_034007	RefSeq	1.18185	0.0303598	lncRNA	1.8 μmol/L
lnc-REST-3:1	lncipedia	2.21425	0.00656675	lncRNA	1.8 μmol/L
lnc-MATR3-3:2	lncipedia	1.07722	0.00317677	lncRNA	1.8 μmol/L
lnc-TTK-7:1	lncipedia	-1.13988	0.00139684	lncRNA	1.8 μmol/L
lnc-PDCD1LG2-3:2	lncipedia	1.21315	0.000865818	lncRNA	1.8 μmol/L
ENST00000444476	ENSEMBL_GENCODE	1.73207	0.00437076	lncRNA	1.8 μmol/L
lnc-ADAMTS18-8:1	lncipedia	1.11817	0.0303598	lncRNA	1.8 μmol/L
lnc-ADCK3-3:2	lncipedia	1.49197	0.0298486	lncRNA	1.8 μmol/L
lnc-AGAP1-5:1	lncipedia	1.1115	0.00205834	lncRNA	1.8 μmol/L
lnc-ALDH1A3-3:1	lncipedia	2.08513	0.0175899	lncRNA	1.8 μmol/L
lnc-C6orf70-1:4	lncipedia	1.57118	0.00998789	lncRNA	1.8 μmol/L
lnc-CCT4-3:3	lncipedia	-1.31457	0.0272761	lncRNA	1.8 μmol/L
lnc-CEP112-1:1	lncipedia	1.55709	0.0299441	lncRNA	1.8 μmol/L
lnc-CHPF-3:1	lncipedia	-1.00238	0.0416578	lncRNA	1.8 μmol/L
lnc-COQ10B-6:1	lncipedia	1.8318	0.00585222	lncRNA	1.8 μmol/L
lnc-COX18-4:1	lncipedia	1.27225	0.00110042	lncRNA	1.8 μmol/L
lnc-CPNE4-1:3	lncipedia	1.31618	0.0011484	lncRNA	1.8 μmol/L
lnc-EPCAM-3:6	lncipedia	-2.27721	0.00609259	lncRNA	1.8 μmol/L
lnc-FGF14-1:1	lncipedia	-1.71459	0.00114894	lncRNA	1.8 μmol/L
lnc-FGF18-1:1	lncipedia	1.07613	0.00744429	lncRNA	1.8 μmol/L
NR_031650	RefSeq	1.14125	0.00179875	lncRNA	1.8 μmol/L
lnc-IL36RN-2:1	lncipedia	-1.18042	0.0290926	lncRNA	1.8 μmol/L
lnc-ITGA4-2:4	lncipedia	1.16043	0.00611562	lncRNA	1.8 μmol/L
lnc-KCNB2-3:3	lncipedia	1.42312	0.00636027	lncRNA	1.8 μmol/L
NR_104160	RefSeq	1.36952	0.00104308	lncRNA	1.8 μmol/L
lnc-LIPG-9:1	lncipedia	-1.53564	0.0305289	lncRNA	1.8 μmol/L
ENST00000598092	ENSEMBL_GENCODE	-1.11832	0.0283741	lncRNA	1.8 μmol/L
lnc-MYH7B-1:1	lncipedia	-1.0617	0.0420352	lncRNA	1.8 μmol/L
lnc-NCS1-2:1	lncipedia	1.28316	0.000545582	lncRNA	1.8 μmol/L
lnc-ZNF563-1:1	lncipedia	1.06557	0.00811616	lncRNA	1.8 μmol/L
lnc-C14orf126-9:1	lncipedia	1.85421	0.00771702	lncRNA	1.8 μmol/L
ENST00000597288	ENSEMBL_GENCODE	1.16653	0.0139317	lncRNA	1.8 μmol/L
lnc-SHISA9-3:5	lncipedia	-1.02926	0.04332	lncRNA	1.8 μmol/L
lnc-VPS35-1:1	lncipedia	1.49289	0.000378746	lncRNA	1.8 μmol/L
lnc-CDS1-3:1	lncipedia	1.93464	0.0158269	lncRNA	1.8 μmol/L
NR_039932	RefSeq	1.65033	0.0213395	lncRNA	1.8 μmol/L
NR_039928	RefSeq	-1.11854	0.012286	lncRNA	1.8 μmol/L
lnc-TOP3B-3:1	lncipedia	1.15969	0.0326016	lncRNA	1.8 μmol/L
lnc-C21orf119-4:1	lncipedia	-1.29969	0.0336149	lncRNA	1.8 μmol/L
lnc-RP11-404L6.2.1-3:1	lncipedia	-1.73747	0.00590343	lncRNA	1.8 μmol/L
lnc-RAG1-3:1	lncipedia	-1.74187	0.00334367	lncRNA	1.8 μmol/L
NR_104232	RefSeq	1.1638	0.0405712	lncRNA	1.8 μmol/L
lnc-NDP-1:1	lncipedia	-1.64189	0.0176891	lncRNA	1.8 μmol/L
lnc-ERCC6L-2:1	lncipedia	1.86521	0.00257713	lncRNA	1.8 μmol/L
lnc-CDKN2B-3:1	lncipedia	1.29081	0.00289413	lncRNA	1.8 μmol/L
NR_106961	RefSeq	1.15102	0.0439816	lncRNA	1.8 μmol/L
lnc-SP4-3:1	lncipedia	-1.35154	0.0012249	lncRNA	1.8 μmol/L
NR_107055	RefSeq	-1.95002	0.0338586	lncRNA	1.8 μmol/L
lnc-ABCE1-4:1	lncipedia	-1.47162	0.00132155	lncRNA	1.8 μmol/L
NR_037183	RefSeq	-1.75091	0.0116519	lncRNA	1.8 μmol/L
NR_105020	RefSeq	-1.49134	0.00179875	lncRNA	1.8 μmol/L
lnc-AKIRIN1-11:1	lncipedia	-1.37118	0.00114894	lncRNA	1.8 μmol/L
lnc-VCL-2:1	lncipedia	-1.40616	0.00104308	lncRNA	1.8 μmol/L
lnc-C11orf73-3:3	lncipedia	1.42787	0.0088569	lncRNA	1.8 μmol/L
NR_106997	RefSeq	1.0102	0.0279541	lncRNA	1.8 μmol/L
lnc-RAB15-2:5	lncipedia	1.07632	0.00179296	lncRNA	1.8 μmol/L
lnc-SUCLG2-2:1	lncipedia	-2.00166	0.00120932	lncRNA	1.8 μmol/L
lnc-VCAN-2:1	lncipedia	1.20624	0.0233083	lncRNA	1.8 μmol/L
lnc-NQO1-1:3	lncipedia	1.15412	0.00205834	lncRNA	1.8 μmol/L
lnc-PAPSS2-9:1	lncipedia	1.11754	0.0236263	lncRNA	1.8 μmol/L
lnc-PDE4DIP-6:1	lncipedia	1.12432	0.00802172	lncRNA	1.8 μmol/L
lnc-RABGEF1-3:3	lncipedia	-1.26201	0.00794194	lncRNA	1.8 μmol/L
lnc-RDH12-1:2	lncipedia	-2.34557	0.000318786	lncRNA	1.8 μmol/L
lnc-RFK-6:1	lncipedia	-2.43475	0.00121444	lncRNA	1.8 μmol/L
